# Supplementary material for: The Paradox of Availability: A Quantitative Analysis of Veterinary Medicinal Products for Aquaculture in Europe Between 2018 and 2026
Source: Vet Sci. 2026 Jul 20;13(7):713. doi: 10.3390/vetsci13070713 (PMC13431483; doi:10.3390/vetsci13070713)
Supplement: Supplementary file 1 [file vetsci-13-00713-s001.zip]

Archive with 2 entries (2 files):
- S2_ 2025 UPD VMP list.xlsx
- S1_2018 VMP list.xlsx
