# Supplementary material for: The Paradox of Availability: A Quantitative Analysis of Veterinary Medicinal Products for Aquaculture in Europe Between 2018 and 2026
Source: Vet Sci. 2026 Jul 20;13(7):713. doi: 10.3390/vetsci13070713 (PMC13431483; doi:10.3390/vetsci13070713)
Supplement: Supplementary file 1 [file vetsci-13-00713-s001.zip › S2_ 2025 UPD VMP list.xlsx]

## Sheet: Sheet1
Medicine name	Active substances	Product status	Available	Target species	Pharmaceutical form	Routes of administration	ATCvet code	Legal status of supply	Authorised in	Package description	Marketing authorisation holder
Revet RV 6	Acidum arsenicosum C9|Podophyllum peltatum C6|Rheum C6	Authorised	No	Pigeon|Turkey (hen)|Cattle|Amphibians|Reptile|Chicken|Duck|Goose|Ornamental bird|Cattle (calf)|Dog|Goat|Sheep|Horse|Cat|Rabbit|Guinea pig|Mouse|Rat|Pig|Marten|Carp|Trout	Pillules	In drinking water use|Dipping		Veterinary medicinal product not subject to veterinary prescription	Germany	(ID4) 42 Gramm: äußere(s) Behältnis(se) mit 1 Flasche (Braunglas) mit 42 Gramm|(ID3) 20 Gramm: äußere(s) Behältnis(se) mit 1 Flasche (Braunglas) mit 20 Gramm|(ID2) 10 Gramm: äußere(s) Behältnis(se) mit 1 Flasche (Braunglas) mit 10 Gramm|(ID1) 5 Gramm: äußere(s) Behältnis(se) mit 1 Flasche (Braunglas) mit 5 Gramm	Pharmazeutische Fabrik Dr. Reckeweg & Co. GmbH
Revet RV 6	Acidum arsenicosum C9|Podophyllum peltatum C6|Rheum C6	Authorised	No	Pigeon|Turkey (hen)|Cattle|Amphibians|Reptile|Chicken|Duck|Goose|Ornamental bird|Cattle (calf)|Dog|Goat|Sheep|Horse|Cat|Rabbit|Guinea pig|Mouse|Rat|Pig|Marten|Carp|Trout	Pillules	In drinking water use|Dipping		Veterinary medicinal product not subject to veterinary prescription	Germany	(ID4) 42 Gramm: äußere(s) Behältnis(se) mit 1 Flasche (Braunglas) mit 42 Gramm|(ID3) 20 Gramm: äußere(s) Behältnis(se) mit 1 Flasche (Braunglas) mit 20 Gramm|(ID2) 10 Gramm: äußere(s) Behältnis(se) mit 1 Flasche (Braunglas) mit 10 Gramm|(ID1) 5 Gramm: äußere(s) Behältnis(se) mit 1 Flasche (Braunglas) mit 5 Gramm	Pharmazeutische Fabrik Dr. Reckeweg & Co. GmbH
Revet RV 6	Acidum arsenicosum C9|Podophyllum peltatum C6|Rheum C6	Authorised	No	Pigeon|Turkey (hen)|Cattle|Reptile|Ornamental bird|Dog|Goat|Sheep|Horse|Cat|Rabbit|Guinea pig|Mouse|Rat|Pig|Marten|Amphibians|Goose|Carp|Trout	Solution for injection	Intramuscular use|In drinking water use|Subcutaneous use|Intravenous use|Dipping		Veterinary medicinal product subject to veterinary prescription	Germany	(ID1) 100 Milliliter: äußere(s) Behältnis(se) mit 1 Injektionsflasche mit 100 Milliliter	Pharmazeutische Fabrik Dr. Reckeweg & Co. GmbH
Revet RV 6	Acidum arsenicosum C9|Podophyllum peltatum C6|Rheum C6	Authorised	No	Pigeon|Turkey (hen)|Cattle|Reptile|Ornamental bird|Dog|Goat|Sheep|Horse|Cat|Rabbit|Guinea pig|Mouse|Rat|Pig|Marten|Amphibians|Goose|Carp|Trout	Solution for injection	Intramuscular use|In drinking water use|Subcutaneous use|Intravenous use|Dipping		Veterinary medicinal product subject to veterinary prescription	Germany	(ID1) 100 Milliliter: äußere(s) Behältnis(se) mit 1 Injektionsflasche mit 100 Milliliter	Pharmazeutische Fabrik Dr. Reckeweg & Co. GmbH
ALPHA JECT 3000 Emulsion for injection for Atlantic salmon|Alpha Ject 3000 injektionsvæske, emulsion	Aeromonas salmonicida, strain AL2017, Inactivated|Vibrio anguillarum, serotype O1, strain AL 112, Inactivated|Vibrio anguillarum, serotype O2a, strain AL 104, Inactivated	Authorised	Yes	Atlantic salmon	Emulsion for injection	Intraperitoneal use	QI10AB02	Veterinary medicinal product subject to veterinary prescription	Denmark	UVO injection bags made of a multilayer plastic foil with ethylene vinyl acetate as the product contact layer. Thegiving port is closed with a bromobutyl based rubber stopper.Pack size: 500 ml	Pharmaq AS
ALPHA JECT 3000 Emulsion for injection for Atlantic salmon|ALPHA JECT 3000 injektioneste, emulsio	Aeromonas salmonicida, strain AL2017, Inactivated|Vibrio anguillarum, serotype O1, strain AL 112, Inactivated|Vibrio anguillarum, serotype O2a, strain AL 104, Inactivated	Authorised	Yes	Atlantic salmon	Emulsion for injection	Intraperitoneal use	QI10AB02	Veterinary medicinal product subject to veterinary prescription	Finland	UVO injection bags made of a multilayer plastic foil with ethylene vinyl acetate as the product contact layer. Thegiving port is closed with a bromobutyl based rubber stopper.Pack size: 500 ml	Pharmaq AS
ALPHA JECT 3000 Emulsion for injection for Atlantic salmon|ALPHA JECT 3000 stungulyf, fleyti handa atlantshafslöxum	Aeromonas salmonicida, strain AL2017, Inactivated|Vibrio anguillarum, serotype O1, strain AL 112, Inactivated|Vibrio anguillarum, serotype O2a, strain AL 104, Inactivated	Authorised	Yes	Atlantic salmon	Emulsion for injection	Intraperitoneal use	QI10AB02	Veterinary medicinal product subject to veterinary prescription	Iceland	UVO injection bags made of a multilayer plastic foil with ethylene vinyl acetate as the product contact layer. Thegiving port is closed with a bromobutyl based rubber stopper.Pack size: 500 ml	Pharmaq AS
ALPHA JECT 3000 Emulsion for injection for Atlantic salmon	Aeromonas salmonicida, strain AL2017, Inactivated|Vibrio anguillarum, serotype O1, strain AL 112, Inactivated|Vibrio anguillarum, serotype O2a, strain AL 104, Inactivated	Authorised	Yes	Atlantic salmon	Emulsion for injection	Intraperitoneal use	QI10AB02	Veterinary medicinal product subject to veterinary prescription	Ireland	UVO injection bags made of a multilayer plastic foil with ethylene vinyl acetate as the product contact layer. Thegiving port is closed with a bromobutyl based rubber stopper.Pack size: 500 ml	Pharmaq AS
ALPHA JECT 3000 Emulsion for injection for Atlantic salmon|ALPHA JECT 3000 injeksjonsvæske, emulsjon til atlantisk laks	Aeromonas salmonicida, strain AL2017, Inactivated|Vibrio anguillarum, serotype O1, strain AL 112, Inactivated|Vibrio anguillarum, serotype O2a, strain AL 104, Inactivated	Authorised	Yes	Atlantic salmon	Emulsion for injection	Intraperitoneal use	QI10AB02	Veterinary medicinal product subject to veterinary prescription	Norway	UVO injection bags made of a multilayer plastic foil with ethylene vinyl acetate as the product contact layer. Thegiving port is closed with a bromobutyl based rubber stopper.Pack size: 500 ml	Pharmaq AS
ALPHA JECT 3000 Emulsion for injection for Atlantic salmon|ALPHA JECT 3000 stungulyf, fleyti handa atlantshafslöxum	Aeromonas salmonicida, strain AL2017, Inactivated|Vibrio anguillarum, serotype O1, strain AL 112, Inactivated|Vibrio anguillarum, serotype O2a, strain AL 104, Inactivated	Authorised	No	Atlantic salmon	Emulsion for injection	Intraperitoneal use	QI10AB02	Veterinary medicinal product subject to veterinary prescription	Iceland	UVO injection bags made of a multilayer plastic foil with ethylene vinyl acetate as the product contact layer. Thegiving port is closed with a bromobutyl based rubber stopper.Pack size: 500 ml	Pharmaq AS
ALPHA JECT 3000 Emulsion for injection for Atlantic salmon	Aeromonas salmonicida, strain AL2017, Inactivated|Vibrio anguillarum, serotype O1, strain AL 112, Inactivated|Vibrio anguillarum, serotype O2a, strain AL 104, Inactivated	Authorised	No	Atlantic salmon	Emulsion for injection	Intraperitoneal use	QI10AB02	Veterinary medicinal product subject to veterinary prescription	Ireland	UVO injection bags made of a multilayer plastic foil with ethylene vinyl acetate as the product contact layer. Thegiving port is closed with a bromobutyl based rubber stopper.Pack size: 500 ml	Pharmaq AS
GAMMAMIX	Amoxicillin trihydrate	Authorised	No	Turkey|Chicken (broiler)|Cattle (calf)|Fish|Pig	Premix for medicated feeding stuff	In-feed use	QJ01CA04	Veterinary medicinal product subject to veterinary prescription	Italy	SACCO DA 25 DI PREMISCELA PER ALIMENTI MEDICAMENTOSI	Virbac S.r.l.
ReVet RV 4A Streukügelchen für Pferd, Rind, Schaf, Ziege, Schwein, Huhn, Pute, Gans, Ente, Taube, Kaninchen, Karpfen, Forelle, Hund, Katze, Maus, Ratte, Meerschweinchen, Marderartige, Ziervögel, Amphibien und Reptilien	APIS MELLIFICA C4|Apocynum cannabinum C3|Digitalis purpurea C6|Prunus laurocerasus C3|Strychnos nux-vomica C6|Urginea maritima C3	Authorised	No	Pigeon|Turkey|Cattle|Amphibians|Reptile|Chicken|Duck|Goose|Ornamental bird|Dog|Goat|Sheep|Horse|Cat|Rabbit|Marten|Guinea pig|Mouse|Rat|Pig|Carp|Trout	Pillules	Oral use		Veterinary medicinal product not subject to veterinary prescription	Germany	(ID1) 10 Gramm: 1 Flasche (Braunglas) mit 10 Gramm, verschlossen mit Schraubverschluss (Polypropylen) und Verschluss mit Originalitätssicherung (Polyethylen hoher Dichte)|(ID3) 42 Gramm: 1 Flasche (Braunglas) mit 42 Gramm, verschlossen mit Schraubverschluss (Polypropylen) und Verschluss mit Originalitätssicherung (Polyethylen hoher Dichte)|(ID2) 20 Gramm: 1 Flasche (Braunglas) mit 20 Gramm, versc…	Pharmazeutische Fabrik Dr. Reckeweg & Co. GmbH
ReVet RV 4A Streukügelchen für Pferd, Rind, Schaf, Ziege, Schwein, Huhn, Pute, Gans, Ente, Taube, Kaninchen, Karpfen, Forelle, Hund, Katze, Maus, Ratte, Meerschweinchen, Marderartige, Ziervögel, Amphibien und Reptilien	APIS MELLIFICA C4|Apocynum cannabinum C3|Digitalis purpurea C6|Prunus laurocerasus C3|Strychnos nux-vomica C6|Urginea maritima C3	Authorised	No	Pigeon|Turkey|Cattle|Amphibians|Reptile|Chicken|Duck|Goose|Ornamental bird|Dog|Goat|Sheep|Horse|Cat|Rabbit|Marten|Guinea pig|Mouse|Rat|Pig|Carp|Trout	Pillules	Oral use		Veterinary medicinal product not subject to veterinary prescription	Germany	(ID1) 10 Gramm: 1 Flasche (Braunglas) mit 10 Gramm, verschlossen mit Schraubverschluss (Polypropylen) und Verschluss mit Originalitätssicherung (Polyethylen hoher Dichte)|(ID3) 42 Gramm: 1 Flasche (Braunglas) mit 42 Gramm, verschlossen mit Schraubverschluss (Polypropylen) und Verschluss mit Originalitätssicherung (Polyethylen hoher Dichte)|(ID2) 20 Gramm: 1 Flasche (Braunglas) mit 20 Gramm, versc…	Pharmazeutische Fabrik Dr. Reckeweg & Co. GmbH
ReVet RV 8	APIS MELLIFICA C6|GRAPHITES C9|Daphne mezereum C6|Rhus toxicodendron C6|ACIDUM SILICICUM C9	Authorised	No	Pigeon|Turkey|Cattle|Amphibians|Reptile|Chicken|Duck|Goose|Ornamental bird|Dog|Goat|Sheep|Horse|Cat|Rabbit|Guinea pig|Mouse|Rat|Pig|Carp|Trout|Marten	Pillules	Oral use		Veterinary medicinal product not subject to veterinary prescription	Germany	(ID4) 42 Gramm: äußere(s) Behältnis(se) mit 1 Flasche (Braunglas) mit 42 Gramm|(ID3) 20 Gramm: äußere(s) Behältnis(se) mit 1 Flasche (Braunglas) mit 20 Gramm|(ID2) 10 Gramm: äußere(s) Behältnis(se) mit 1 Flasche (Braunglas) mit 10 Gramm|(ID1) 5 Gramm: äußere(s) Behältnis(se) mit 1 Flasche (Braunglas) mit 5 Gramm	Pharmazeutische Fabrik Dr. Reckeweg & Co. GmbH
ReVet RV 8	APIS MELLIFICA C6|GRAPHITES C9|Daphne mezereum C6|Rhus toxicodendron C6|ACIDUM SILICICUM C9	Authorised	No	Pigeon|Turkey|Cattle|Amphibians|Reptile|Chicken|Duck|Goose|Ornamental bird|Dog|Goat|Sheep|Horse|Cat|Rabbit|Guinea pig|Mouse|Rat|Pig|Carp|Trout|Marten	Pillules	Oral use		Veterinary medicinal product not subject to veterinary prescription	Germany	(ID4) 42 Gramm: äußere(s) Behältnis(se) mit 1 Flasche (Braunglas) mit 42 Gramm|(ID3) 20 Gramm: äußere(s) Behältnis(se) mit 1 Flasche (Braunglas) mit 20 Gramm|(ID2) 10 Gramm: äußere(s) Behältnis(se) mit 1 Flasche (Braunglas) mit 10 Gramm|(ID1) 5 Gramm: äußere(s) Behältnis(se) mit 1 Flasche (Braunglas) mit 5 Gramm	Pharmazeutische Fabrik Dr. Reckeweg & Co. GmbH
ZEEL VETERINARIO	ARNICA MONTANA D3|SULFUR D6|CARTILAGO SUIS D6|COENZYM A D8|EMBRYO TOTALIS SUIS D6|ACIDUM THIOCTICUM D8|FUNICULUS UMBILICALIS SUIS D6|NADIDUM D8|NATRIUM DIETHYLOXALACETICUM D8|PLACENTA TOTALIS SUIS D6|SANGUINARIA CANADENSIS D4|SYMPHYTUM OFFICINALE D6|RHUS TOXICODENDRON D2	Authorised	No	Cattle|Birds|Ornamental bird|Dog|Goat|Sheep (ewe)|Sheep|Horse|Cat|Rabbit|Fish|Rodents|Pig|Horse (food producing)|Rabbit (non food-producing)	Solution for injection	Oral use|Intramuscular use|Intravenous use|Subcutaneous use|Intraarticular use	QV07AQ	Veterinary medicinal product subject to veterinary prescription	Italy	50 FIALE DA 5 ML|5 FIALE DA 5 ML	Biologische Heilmittel Heel GmbH
ECHINACEA COMPOSITUM VETERINARIO	ARNICA MONTANA D6|ACONITUM NAPELLUS D4|BRYONIA D6|HYDRARGYRUM BICHLORATUM D6|LACHESIS D10|PHOSPHORUS D8|SULFUR D8|ECHINACEA D3	Authorised	No	Cattle|Chicken|Ornamental bird|Dog|Goat|Sheep|Horse|Cat|Rabbit|Fish|Rodents|Pig|Horse (food producing)	Solution for injection	Oral use|Intramuscular use|Intravenous use|Subcutaneous use	QV07AQ	Veterinary medicinal product subject to veterinary prescription	Italy	50 FIALE DA 5 ML|5 FIALE DA 5 ML	Biologische Heilmittel Heel GmbH
ReVet RV 25 Streukügelchen für Pferd, Rind, Schaf, Ziege, Schwein, Huhn, Pute, Gans, Ente, Taube, Kaninchen, Karpfen, Forelle, Hund, Katze, Maus, Ratte, Meerschweinchen, Marderartige, Ziervögel, Amphibien und Reptilien	ARNICA MONTANA EX PLANTA TOTA D6|Hypericum perforatum C6|Ledum palustre C6|Ruta graveolens C6|Strychnos nux-vomica C6|Symphytum officinale C6|Rhus toxicodendron C6	Authorised	No	Pigeon|Turkey|Cattle|Amphibians|Reptile|Chicken|Duck|Goose|Ornamental bird|Dog|Goat|Sheep|Horse|Cat|Rabbit|Marten|Guinea pig|Mouse|Rat|Pig|Carp|Trout	Pillules	Oral use		Veterinary medicinal product not subject to veterinary prescription	Germany	(ID2) 20 Gramm: 1 Flasche (Braunglas) mit 20 Gramm, verschlossen mit Schraubverschluss (Polypropylen) und Verschluss mit Originalitätssicherung (Polyethylen hoher Dichte)|(ID1) 10 Gramm: 1 Flasche (Braunglas) mit 10 Gramm, verschlossen mit Schraubverschluss (Polypropylen) und Verschluss mit Originalitätssicherung (Polyethylen hoher Dichte)|(ID3) 42 Gramm: 1 Flasche (Braunglas) mit 42 Gramm, versc…	Pharmazeutische Fabrik Dr. Reckeweg & Co. GmbH
ReVet RV 25 Streukügelchen für Pferd, Rind, Schaf, Ziege, Schwein, Huhn, Pute, Gans, Ente, Taube, Kaninchen, Karpfen, Forelle, Hund, Katze, Maus, Ratte, Meerschweinchen, Marderartige, Ziervögel, Amphibien und Reptilien	ARNICA MONTANA EX PLANTA TOTA D6|Hypericum perforatum C6|Ledum palustre C6|Ruta graveolens C6|Strychnos nux-vomica C6|Symphytum officinale C6|Rhus toxicodendron C6	Authorised	No	Pigeon|Turkey|Cattle|Amphibians|Reptile|Chicken|Duck|Goose|Ornamental bird|Dog|Goat|Sheep|Horse|Cat|Rabbit|Marten|Guinea pig|Mouse|Rat|Pig|Carp|Trout	Pillules	Oral use		Veterinary medicinal product not subject to veterinary prescription	Germany	(ID2) 20 Gramm: 1 Flasche (Braunglas) mit 20 Gramm, verschlossen mit Schraubverschluss (Polypropylen) und Verschluss mit Originalitätssicherung (Polyethylen hoher Dichte)|(ID1) 10 Gramm: 1 Flasche (Braunglas) mit 10 Gramm, verschlossen mit Schraubverschluss (Polypropylen) und Verschluss mit Originalitätssicherung (Polyethylen hoher Dichte)|(ID3) 42 Gramm: 1 Flasche (Braunglas) mit 42 Gramm, versc…	Pharmazeutische Fabrik Dr. Reckeweg & Co. GmbH
CHELIDONIUM -HOMACCORD VETERINARIO	ATROPA BELLA-DONNA D10|ATROPA BELLA-DONNA D1000|ATROPA BELLA-DONNA D200|ATROPA BELLA-DONNA D30|ATROPA BELLA-DONNA D4|CHELIDONIUM MAJUS D10|CHELIDONIUM MAJUS D200|FEL TAURI D10|FEL TAURI D200	Authorised	No	Cattle (cow)|Cattle|Ornamental bird|Dog|Goat|Sheep (ewe)|Sheep|Horse|Cat|Rabbit|Fish|Rodents|Pig	Solution for injection	Oral use|Intramuscular use|Intravenous use|Subcutaneous use	QV07AQ	Veterinary medicinal product subject to veterinary prescription	Italy	SCATOLA DA 50 FIALE DA 5 ML|SCATOLA DA 5 FIALE DA 5 ML	Biologische Heilmittel Heel GmbH
BELLADONNA- HOMACCORD VETERINARIO	ATROPA BELLA-DONNA D10|ATROPA BELLA-DONNA D4	Authorised	No	Cattle|Chicken|Ornamental bird|Dog|Goat|Sheep|Horse|Cat (adult female)|Rabbit|Fish|Rodents|Pig|Rabbit (non food-producing)|Cat	Solution for injection	Oral use|Intramuscular use|Intravenous use|Subcutaneous use	QV07AQ	Veterinary medicinal product subject to veterinary prescription	Italy	SCATOLA DA 50 FIALE DA 5ML|SCATOLA DA 5 FIALE DA 5ML	Biologische Heilmittel Heel GmbH
ATROPINUM COMPOSITUM VETERINARIO	ATROPINUM SULFURICUM D4|VERATRUM ALBUM D4|ACIDUM ARSENICOSUM D6|BRYONIA D4|CITRULLUS COLOCYNTHIS D4|CUPRUM ACETICUM D4|LYTTA VESICATORIA D6	Authorised	No	Cattle (cow)|Cattle|Chicken|Ornamental bird|Dog|Goat|Sheep|Horse|Cat|Rabbit|Fish|Rodents|Pig|Rabbit (non food-producing)|Sheep (ewe)	Solution for injection	Oral use|Intramuscular use|Intravenous use|Subcutaneous use	QV07AQ	Veterinary medicinal product subject to veterinary prescription	Italy	50 FIALE DA 5 ML|5 FIALE DA 5 ML	Biologische Heilmittel Heel GmbH
Salmosan Vet 500 mg/g pulver til behandlingssuspensjon til fisk.|Salmosan Vet, 500 mg/g powder for suspension for fish treatment	Azamethiphos	Authorised	Yes	Atlantic salmon	Powder for suspension for fish treatment	Water-borne use	QP53AF17	Veterinary medicinal product subject to veterinary prescription	Norway	Heat-sealed PVA water soluble bag containing 20 g or 100 g of product contained in a sealed polyethylene lined paper sachet. 5 x 20g or 2 x 100 g packages in a box|Heat-sealed PVA water soluble bag containing 20 g or 100 g of product contained in a sealed polyethylene lined paper sachet. 2 x 100 g packages in a box.	Benchmark Animal Health Norway AS
Salmosan Vet 500 mg/g pulver til behandlingssuspensjon til fisk.|Salmosan Vet, 500 mg/g powder for suspension for fish treatment	Azamethiphos	Authorised	No	Atlantic salmon	Powder for suspension for fish treatment	Water-borne use	QP53AF17	Veterinary medicinal product subject to veterinary prescription	Norway	Heat-sealed PVA water soluble bag containing 20 g or 100 g of product contained in a sealed polyethylene lined paper sachet. 5 x 20g or 2 x 100 g packages in a box|Heat-sealed PVA water soluble bag containing 20 g or 100 g of product contained in a sealed polyethylene lined paper sachet. 2 x 100 g packages in a box.	Benchmark Animal Health Norway AS
FLAVOMYCIN 80|ФЛАВОМИЦИН 80	Bambermycin	Authorised	No	Chicken (broiler)|Chicken (pullet for egg production| future layer)|Rabbit|Other fish	Premix for medicated feeding stuff	In-feed use	QJ01XX	Veterinary medicinal product subject to veterinary prescription	Bulgaria	Полиетиленови пликове от 20 kg с външен многослоен книжен плик|Полиетиленови пликове от 5 kg с външен многослоен книжен плик|Полиетиленови пликове от 1 kg с външен многослоен книжен плик|Полиетиленови пликове от 0,250 kg с външен многослоен книжен плик|Полиетиленови пликове от 0,100 kg с външен многослоен книжен плик	Biovet AD
ARNICA COMPOSITUM VETERINARIO	BELLIS PERENNIS D2|ECHINACEA D2|HYPERICUM PERFORATUM D2|MERCURIUS SOLUBILIS HAHNEMANNI D6|ACHILLEA MILLEFOLIUM D3|ATROPA BELLA-DONNA D2|CALENDULA OFFICINALIS D2|ACONITUM NAPELLUS D2|ARNICA MONTANA D2|HEPAR SULFURIS D6|MATRICARIA RECUTITA D3|SYMPHYTUM OFFICINALE D6|HAMAMELIS VIRGINIANA D1|ECHINACEA PURPUREA D2	Authorised	No	Cattle|Chicken (layer hen)|Chicken|Ornamental bird|Dog|Goat|Sheep|Horse|Cat|Rabbit|Fish|Rodents|Pig	Solution for injection	Oral use|Intramuscular use|Intravenous use|Subcutaneous use|Intraarticular use	QV07AQ	Veterinary medicinal product subject to veterinary prescription	Italy	50 FIALE DA 5 ml|5 FIALE DA 5 ml	Biologische Heilmittel Heel GmbH
Optomease 200mg/ml concentrate for solution for fish treatment|Optomease Vet 200 mg/ml konsentrat til behandlingsoppløsning til fisk	Benzocaine	Authorised	Yes	Atlantic salmon|Trout	Concentrate for solution for fish treatment	Water-borne use	QN01AX92	Veterinary medicinal product subject to veterinary prescription	Norway	bottle of 125 ml|bottle of 1000 ml	Virbac
Optomease 200mg/ml concentrate for solution for fish treatment|Optomease Vet 200 mg/ml konsentrat til behandlingsoppløsning til fisk	Benzocaine	Authorised	Yes	Atlantic salmon|Trout	Concentrate for solution for fish treatment	Water-borne use	QN01AX92	Veterinary medicinal product subject to veterinary prescription	Norway	bottle of 125 ml|bottle of 1000 ml	Virbac
Optomease 200mg/ml concentrate for solution for fish treatment|Optomease Vet. 200 mg/ml koncentrat til opløsning til behandling af fisk	Benzocaine	Authorised	No	Atlantic salmon|Trout	Concentrate for solution for fish treatment	Water-borne use	QN01AX92	Veterinary medicinal product subject to veterinary prescription	Denmark	bottle of 125 ml|bottle of 1000 ml	Virbac
Optomease 200mg/ml concentrate for solution for fish treatment|Optomease Vet. 200 mg/ml koncentrat til opløsning til behandling af fisk	Benzocaine	Authorised	No	Atlantic salmon|Trout	Concentrate for solution for fish treatment	Water-borne use	QN01AX92	Veterinary medicinal product subject to veterinary prescription	Denmark	bottle of 125 ml|bottle of 1000 ml	Virbac
Benzoak vet 200 mg/ml konsentrat til bad, oppløsning	Benzocaine	Authorised	Yes	Trout - Golden/Rainbow/Redband/Steelhead|Atlantic salmon	Concentrate for dip solution	Dipping	QN01AX92	Veterinary medicinal product subject to veterinary prescription	Norway	1 liter polyetylenflaske med 20 ml doseringsanordning. Doseringskammeret er gradert for 5 ml og 15 ml.	Stim AS
Benzorion vet 200 mg/ml konsentrat til bad, oppløsning til laks og ørret.	Benzocaine	Authorised	Yes	Trout - Golden/Rainbow/Redband/Steelhead|Atlantic salmon	Concentrate for dip solution	Dipping	QN01AX92	Veterinary medicinal product subject to veterinary prescription	Norway	En 1 liters polyetylenflaske med 20 ml doseringssystem og skrukork av polypropylen. En lukkemekanisme av etylen-vinylacetat skiller doseringskammeret fra hovedflasken. Doseringskammeret er gradert for 10 ml og 20 ml.	Orion Corporation
AQUACEN BENZOCAINA 200 mg/ml CONCENTRADO PARA SOLUCION PARA BAÑO|AQUACEN BENZOCAINE 200 mg/ml Concentrate for dip solution	Benzocaine	Authorised	Yes	Atlantic salmon|Trout	Concentrate for dip solution	Dipping	QN01AX92	Veterinary medicinal product subject to veterinary prescription	Spain	barrel of 5 L|bottle of 1 L	Cenavisa S.L.
Optomease 200mg/ml concentrate for solution for fish treatment|Optomease Vet 200mg/ml Concentrate for Solution for Fish Treatment	Benzocaine	Authorised	Yes	Atlantic salmon|Trout	Concentrate for solution for fish treatment	Water-borne use	QN01AX92	Veterinary medicinal product subject to veterinary prescription	United Kingdom (Northern Ireland)	bottle of 125 ml|bottle of 1000 ml	Virbac
Optomease 200mg/ml concentrate for solution for fish treatment|Optomease Vet 200mg/ml Concentrate for Solution for Fish Treatment	Benzocaine	Authorised	Yes	Atlantic salmon|Trout	Concentrate for solution for fish treatment	Water-borne use	QN01AX92	Veterinary medicinal product subject to veterinary prescription	United Kingdom (Northern Ireland)	bottle of 125 ml|bottle of 1000 ml	Virbac
AQUACEN BENZOCAINE 200 MG/ML πυκνό διάλυμα για παρασκευή διαλύματος προς εμβάπτιση|AQUACEN BENZOCAINE 200 mg/ml Concentrate for dip solution	Benzocaine	Authorised	No	Atlantic salmon|Trout	Concentrate for dip solution	Dipping	QN01AX92	Veterinary medicinal product subject to veterinary prescription	Greece	barrel of 5 L|bottle of 1 L	Cenavisa S.L.
OPTOMEASE δερματικό διάλυμα, πυκνό 200 MG/ML|Optomease 200mg/ml concentrate for solution for fish treatment	Benzocaine	Authorised	No	Atlantic salmon|Trout	Concentrate for solution for fish treatment	Water-borne use	QN01AX92	Veterinary medicinal product subject to veterinary prescription	Greece	bottle of 125 ml|bottle of 1000 ml	Virbac
AQUACEN BENZOCAINE 200 MG/ML πυκνό διάλυμα για παρασκευή διαλύματος προς εμβάπτιση|AQUACEN BENZOCAINE 200 mg/ml Concentrate for dip solution	Benzocaine	Authorised	No	Atlantic salmon|Trout	Concentrate for dip solution	Dipping	QN01AX92	Veterinary medicinal product subject to veterinary prescription	Greece	barrel of 5 L|bottle of 1 L	Cenavisa S.L.
OPTOMEASE δερματικό διάλυμα, πυκνό 200 MG/ML|Optomease 200mg/ml concentrate for solution for fish treatment	Benzocaine	Authorised	No	Atlantic salmon|Trout	Concentrate for solution for fish treatment	Water-borne use	QN01AX92	Veterinary medicinal product subject to veterinary prescription	Greece	bottle of 125 ml|bottle of 1000 ml	Virbac
Optomease 200mg/ml concentrate for solution for fish treatment|Optomease Vet 200 mg/ml concentrate for solution for fish treatment	Benzocaine	Authorised	No	Atlantic salmon|Trout	Concentrate for solution for fish treatment	Water-borne use	QN01AX92	Veterinary medicinal product subject to veterinary prescription	Ireland	bottle of 125 ml|bottle of 1000 ml	Virbac
Optomease 200mg/ml concentrate for solution for fish treatment|Optomease Vet 200 mg/ml concentrate for solution for fish treatment	Benzocaine	Authorised	No	Atlantic salmon|Trout	Concentrate for solution for fish treatment	Water-borne use	QN01AX92	Veterinary medicinal product subject to veterinary prescription	Ireland	bottle of 125 ml|bottle of 1000 ml	Virbac
AQUACEN BENZOCAINE 200 mg/ml Concentrate for dip solution|AQUACEN BENZOCAÍNA 200 mg/ml, concentrado para solução para banho medicamentoso	Benzocaine	Authorised	No	Atlantic salmon|Trout	Concentrate for dip solution	Dipping	QN01AX92	Veterinary medicinal product subject to veterinary prescription	Portugal	barrel of 5 L|bottle of 1 L	Cenavisa S.L.
AQUACEN BENZOCAINE 200 mg/ml Concentrate for dip solution|AQUACEN BENZOCAÍNA 200 mg/ml, concentrado para solução para banho medicamentoso	Benzocaine	Authorised	No	Atlantic salmon|Trout	Concentrate for dip solution	Dipping	QN01AX92	Veterinary medicinal product subject to veterinary prescription	Portugal	barrel of 5 L|bottle of 1 L	Cenavisa S.L.
AQUACEN BENZOCAINA 200 mg/ml CONCENTRADO PARA SOLUCION PARA BAÑO|AQUACEN BENZOCAINE 200 mg/ml Concentrate for dip solution	Benzocaine	Authorised	No	Atlantic salmon|Trout	Concentrate for dip solution	Dipping	QN01AX92	Veterinary medicinal product subject to veterinary prescription	Spain	barrel of 5 L|bottle of 1 L	Cenavisa S.L.
OPTOMEASE 200 mg/ml CONCENTRADO PARA SOLUCIÓN PARA TRATAMIENTO DE PECES|Optomease 200mg/ml concentrate for solution for fish treatment	Benzocaine	Authorised	No	Atlantic salmon|Trout	Concentrate for solution for fish treatment	Water-borne use	QN01AX92	Veterinary medicinal product subject to veterinary prescription	Spain	bottle of 125 ml|bottle of 1000 ml	Virbac
OPTOMEASE 200 mg/ml CONCENTRADO PARA SOLUCIÓN PARA TRATAMIENTO DE PECES|Optomease 200mg/ml concentrate for solution for fish treatment	Benzocaine	Authorised	No	Atlantic salmon|Trout	Concentrate for solution for fish treatment	Water-borne use	QN01AX92	Veterinary medicinal product subject to veterinary prescription	Spain	bottle of 125 ml|bottle of 1000 ml	Virbac
ReVet RV 18	Berberis vulgaris C4|LYTTA VESICATORIA C6|LYCOPODIUM CLAVATUM C9|Sabal serrulata C4	Authorised	No	Pigeon|Turkey|Cattle|Amphibians|Reptile|Chicken|Duck|Goose|Ornamental bird|Dog|Goat|Sheep|Horse|Cat|Rabbit|Guinea pig|Mouse|Rat|Pig|Carp|Trout|Marten	Pillules	Oral use		Veterinary medicinal product not subject to veterinary prescription	Germany	(ID4) 42 Gramm: äußere(s) Behältnis(se) mit 1 Flasche (Braunglas) mit 42 Gramm|(ID3) 20 Gramm: äußere(s) Behältnis(se) mit 1 Flasche (Braunglas) mit 20 Gramm|(ID2) 10 Gramm: äußere(s) Behältnis(se) mit 1 Flasche (Braunglas) mit 10 Gramm|(ID1) 5 Gramm: äußere(s) Behältnis(se) mit 1 Flasche (Braunglas) mit 5 Gramm	Pharmazeutische Fabrik Dr. Reckeweg & Co. GmbH
ReVet RV 18	Berberis vulgaris C4|LYTTA VESICATORIA C6|LYCOPODIUM CLAVATUM C9|Sabal serrulata C4	Authorised	No	Pigeon|Turkey|Cattle|Amphibians|Reptile|Chicken|Duck|Goose|Ornamental bird|Dog|Goat|Sheep|Horse|Cat|Rabbit|Guinea pig|Mouse|Rat|Pig|Carp|Trout|Marten	Pillules	Oral use		Veterinary medicinal product not subject to veterinary prescription	Germany	(ID4) 42 Gramm: äußere(s) Behältnis(se) mit 1 Flasche (Braunglas) mit 42 Gramm|(ID3) 20 Gramm: äußere(s) Behältnis(se) mit 1 Flasche (Braunglas) mit 20 Gramm|(ID2) 10 Gramm: äußere(s) Behältnis(se) mit 1 Flasche (Braunglas) mit 10 Gramm|(ID1) 5 Gramm: äußere(s) Behältnis(se) mit 1 Flasche (Braunglas) mit 5 Gramm	Pharmazeutische Fabrik Dr. Reckeweg & Co. GmbH
PYCEZE 500 MG/ML CONCENTRATE FOR SOLUTION FOR FISH TREATMENT|PYCEZE 500 MG/ML SOLUTION A DILUER POUR TRAITEMENT DES POISSONS	Bronopol	Authorised	Yes	Atlantic salmon|Trout	Concentrate for solution for fish treatment	Dipping	QD01AE91	Veterinary medicinal product subject to veterinary prescription	France	Cardboard box with 1 bottle containing 5 Litres and 1 Polypropylene graduated measuring device (500 mL)|Cardboard box with 4 bottles containing 5 Litres and 1 Polypropylene graduated measuring device (500 mL)|Bottle of 1 L	CZ Vaccines S.A.U.
PYCEZE 500 MG/ML CONCENTRATE FOR SOLUTION FOR FISH TREATMENT|PYCEZE 500 MG/ML SOLUTION A DILUER POUR TRAITEMENT DES POISSONS	Bronopol	Authorised	Yes	Atlantic salmon|Trout	Concentrate for solution for fish treatment	Dipping	QD01AE91	Veterinary medicinal product subject to veterinary prescription	France	Cardboard box with 1 bottle containing 5 Litres and 1 Polypropylene graduated measuring device (500 mL)|Cardboard box with 4 bottles containing 5 Litres and 1 Polypropylene graduated measuring device (500 mL)|Bottle of 1 L	CZ Vaccines S.A.U.
PYCEZE 500 MG/ML CONCENTRATE FOR SOLUTION FOR FISH TREATMENT|Pyceze 500 mg/ml konsentrat til behandlingsoppløsning til fisk	Bronopol	Authorised	No	Atlantic salmon|Trout	Concentrate for solution for fish treatment	Dipping	QD01AE91	Veterinary medicinal product subject to veterinary prescription	Norway	Cardboard box with 1 bottle containing 5 Litres and 1 Polypropylene graduated measuring device (500 mL)|Cardboard box with 4 bottles containing 5 Litres and 1 Polypropylene graduated measuring device (500 mL)|Bottle of 1 L	CZ Vaccines S.A.U.
PYCEZE 500 MG/ML CONCENTRATE FOR SOLUTION FOR FISH TREATMENT|Pyceze 500 mg/ml konsentrat til behandlingsoppløsning til fisk	Bronopol	Authorised	No	Atlantic salmon|Trout	Concentrate for solution for fish treatment	Dipping	QD01AE91	Veterinary medicinal product subject to veterinary prescription	Norway	Cardboard box with 1 bottle containing 5 Litres and 1 Polypropylene graduated measuring device (500 mL)|Cardboard box with 4 bottles containing 5 Litres and 1 Polypropylene graduated measuring device (500 mL)|Bottle of 1 L	CZ Vaccines S.A.U.
PYCEZE 500 MG/ML CONCENTRATE FOR SOLUTION FOR FISH TREATMENT|PYCEZE 500 mg/ml CONCENTRADO PARA SOLUCION PARA TRATAMIENTO DE PECES	Bronopol	Authorised	No	Atlantic salmon|Trout	Concentrate for solution for fish treatment	Dipping	QD01AE91	Veterinary medicinal product subject to veterinary prescription	Spain	Cardboard box with 1 bottle containing 5 Litres and 1 Polypropylene graduated measuring device (500 mL)|Cardboard box with 4 bottles containing 5 Litres and 1 Polypropylene graduated measuring device (500 mL)|Bottle of 1 L	CZ Vaccines S.A.U.
PYCEZE 500 MG/ML CONCENTRATE FOR SOLUTION FOR FISH TREATMENT|PYCEZE 500 mg/ml CONCENTRADO PARA SOLUCION PARA TRATAMIENTO DE PECES	Bronopol	Authorised	No	Atlantic salmon|Trout	Concentrate for solution for fish treatment	Dipping	QD01AE91	Veterinary medicinal product subject to veterinary prescription	Spain	Cardboard box with 1 bottle containing 5 Litres and 1 Polypropylene graduated measuring device (500 mL)|Cardboard box with 4 bottles containing 5 Litres and 1 Polypropylene graduated measuring device (500 mL)|Bottle of 1 L	CZ Vaccines S.A.U.
PYCEZE 500 MG/ML CONCENTRATE FOR SOLUTION FOR FISH TREATMENT|Pyceze 500 mg/ml Concentrate for Solution for Fish Treatment	Bronopol	Authorised	No	Atlantic salmon|Trout	Concentrate for solution for fish treatment	Dipping	QD01AE91	Veterinary medicinal product subject to veterinary prescription	United Kingdom (Northern Ireland)	Cardboard box with 1 bottle containing 5 Litres and 1 Polypropylene graduated measuring device (500 mL)|Cardboard box with 4 bottles containing 5 Litres and 1 Polypropylene graduated measuring device (500 mL)|Bottle of 1 L	CZ Vaccines S.A.U.
PYCEZE 500 MG/ML CONCENTRATE FOR SOLUTION FOR FISH TREATMENT|Pyceze 500 mg/ml Concentrate for Solution for Fish Treatment	Bronopol	Authorised	No	Atlantic salmon|Trout	Concentrate for solution for fish treatment	Dipping	QD01AE91	Veterinary medicinal product subject to veterinary prescription	United Kingdom (Northern Ireland)	Cardboard box with 1 bottle containing 5 Litres and 1 Polypropylene graduated measuring device (500 mL)|Cardboard box with 4 bottles containing 5 Litres and 1 Polypropylene graduated measuring device (500 mL)|Bottle of 1 L	CZ Vaccines S.A.U.
Nux vomica-Homaccord Veterinario	BRYONIA D4|BRYONIA D6|BRYONIA D10|BRYONIA D15|BRYONIA D30|BRYONIA D200|BRYONIA D1000|CITRULLUS COLOCYNTHIS D5|CITRULLUS COLOCYNTHIS D10|CITRULLUS COLOCYNTHIS D30|CITRULLUS COLOCYNTHIS D200|LYCOPODIUM CLAVATUM D5|LYCOPODIUM CLAVATUM D10|LYCOPODIUM CLAVATUM D30|LYCOPODIUM CLAVATUM D200|LYCOPODIUM CLAVATUM D1000|STRYCHNOS NUX-VOMICA D4|STRYCHNOS NUX-VOMICA D10|STRYCHNOS NUX-VOMICA D15|STRYCHNOS NUX-…	Authorised	No	Cattle|Goat|Horse|Sheep|Pig|Birds|Rabbit|Fish|Dog|Cat|Ornamental bird|Small rodents	Solution for injection	Intramuscular and intravenous use|Oral use		Veterinary medicinal product not subject to veterinary prescription	Italy	50 fiale da 5 ml incolori di vetro classe idrolitica I in scatole di cartone.|5 fiale da 5 ml incolori di vetro classe idrolitica I in scatole di cartone.	Biologische Heilmittel Heel GmbH
Receptal 0.004 mg/ml Solution for injection	Buserelin	Authorised	No	Cattle|Horse|Rabbit|Pig|Trout	Solution for injection	Intramuscular use|Intravenous use|Subcutaneous use	QH01CA90	Veterinary medicinal product subject to veterinary prescription	Ireland	Colourless type I glass vial of 2.5 ml closed with an ETFE laminated type I bromobutyl rubber stopper and an aluminium crimp cap.Pack sizes:Cardboard box with 1 vial of 2.5 ml.|Colourless type I glass vial of 5 ml, closed with an ETFE laminated type I bromobutyl rubber stopper and an aluminium crimp cap.Pack size:Cardboard box with 1 vial of 5 ml.|Colourless type I glass vial of 10 ml closed with…	Intervet (Ireland) Limited
NEORELIN 0.004 mg/ml solution for injection|НЕОРЕЛИН 0.004 mg/ml инжекционен разтвор	Buserelin acetate	Authorised	No	Cattle|Goat|Sheep|Horse (mare)|Rabbit|Trout|Carp	Solution for injection	Intramuscular use	QH01CA90	Veterinary medicinal product subject to veterinary prescription	Bulgaria	флакони от тъмно стъкло (тип II), затворени с гумени запушалки и алуминиеви капачки по 20 ml.Картонена кутия: 10 флакона от 20 ml|Флакони от тъмно стъкло (тип II), затворени с гумени запушалки и алуминиеви капачки по 50 ml.	Dsm Denitrans OOD
NEORELIN 0.004 mg/ml solution for injection|НЕОРЕЛИН 0.004 mg/ml инжекционен разтвор	Buserelin acetate	Authorised	No	Cattle|Goat|Sheep|Horse (mare)|Rabbit|Trout|Carp	Solution for injection	Intramuscular use	QH01CA90	Veterinary medicinal product subject to veterinary prescription	Bulgaria	флакони от тъмно стъкло (тип II), затворени с гумени запушалки и алуминиеви капачки по 20 ml.Картонена кутия: 10 флакона от 20 ml|Флакони от тъмно стъкло (тип II), затворени с гумени запушалки и алуминиеви капачки по 50 ml.	Dsm Denitrans OOD
Receptal ενέσιμο διάλυμα (4μg/ml)	Buserelin acetate	Authorised	No	Cattle (cow)|Horse|Rabbit|Pig|Trout	Solution for injection	Intravenous use|Intramuscular use|Subcutaneous use	QH01CA90	Veterinary medicinal product subject to veterinary prescription	Cyprus	Κουτί με 10 γυάλινα φιαλίδια που περιέχουν 50 ml το καθένα.|Κουτί με 10 γυάλινα φιαλίδια που περιέχουν 10ml το καθένα.|Κουτί με 10 γυάλινα φιαλίδια που περιέχουν 5ml το καθένα.|Κουτί με 10 γυάλινα φιαλίδια που περιέχουν 2.5ml το καθένα.|Κουτί με 5 γυάλινα φιαλίδια που περιέχουν 50ml το καθένα.|Κουτί με 5 γυάλινα φιαλίδια που περιέχουν 10ml το καθένα.|Κουτί με 5 γυάλινα φιαλίδια που περιέχουν 5ml …	Intervet International B.V.
FERTALTA, 0,0040 mg/ml soluzione iniettabile per bovine, cavalle, coniglie, scrofette e trote	Buserelin acetate	Authorised	Yes	Cattle (cow)|Horse (mare)|Rabbit (female for reproduction)|Trout - Golden/Rainbow/Redband/Steelhead|Pig (young female)	Solution for injection	Intramuscular use|Intravenous use|Subcutaneous use	QH01CA90	Veterinary medicinal product subject to veterinary prescription	Italy	1 flacone da 10 ml|Flacone a fondo conico da 100 ml|Flacone da 50 ml|5 flaconi da 10 ml	FATRO
INGRAVIDA, 0,0040 mg/ml soluzione iniettabile per bovine, cavalle, coniglie, scrofette e trote	Buserelin acetate	Authorised	No	Trout - Golden/Rainbow/Redband/Steelhead|Cattle (cow)|Horse (mare)|Rabbit (female for reproduction)|Pig (young female)	Solution for injection	Top-dressing use|Intramuscular use|Intravenous use|Subcutaneous use	QH01CA90	Veterinary medicinal product subject to veterinary prescription	Italy	flacone da 10 ml di soluzione iniettabile|Flacone a fondo conico da 100 ml|Flacone da 50 ml|5 flaconi da 10 ml	Fatro S.p.A.
CLORBIOTIC 200, 200g/kg premiscela per mangimi medicati per suini e pesci	Chlortetracycline	Authorised	Yes	Fish|Pig	Premix for medicated feeding stuff	In-feed use	QJ01AA03	Veterinary medicinal product subject to veterinary prescription	Italy	SACCO DA 25 KG DI PREMISCELA PER ALIMENTI MEDICAMENTOSI	Industria Italiana Integratori Trei S.p.A.
CLORTETRA 200 PREMIX	Chlortetracycline	Authorised	No	Chicken (layer hen)|Chicken (broiler)|Fish|Pig	Premix for medicated feeding stuff	In-feed use	QJ01AA03	Veterinary medicinal product subject to veterinary prescription	Italy	SACCO DA 25 KG	HuVepharma
SOLCLOR 200 S	Chlortetracycline	Authorised	No	Fish|Pig	Premix for medicated feeding stuff	In-feed use	QJ01AA03	Veterinary medicinal product subject to veterinary prescription	Italy	SACCO DA 25 KG PREMISCELA PER ALIMENTI MEDICAMENTOSI	U.C.L.
BERBERIS HOMACCORD	CITRULLUS COLOCYNTHIS D10|CITRULLUS COLOCYNTHIS D200|CITRULLUS COLOCYNTHIS D30|CITRULLUS COLOCYNTHIS D4|BERBERIS VULGARIS D10|BERBERIS VULGARIS D200|BERBERIS VULGARIS D4|VERATRUM ALBUM D10|VERATRUM ALBUM D200|VERATRUM ALBUM D30|VERATRUM ALBUM D5	Authorised	No	Cattle|Chicken|Ornamental bird|Dog|Goat|Sheep|Horse|Cat|Fish|Rodents|Pig|Rabbit (non food-producing)	Solution for injection	Oral use|Intramuscular use|Intravenous use|Subcutaneous use	QV07AQ	Veterinary medicinal product subject to veterinary prescription	Italy	50 FIALE DA 5 ML|5 FIALE DA 5 ML	Biologische Heilmittel Heel GmbH
AMX 10 mg/ml concentrate for solution for fish treatment|Alpha Max 10 mg/ml Concentrate for solution for fish treatment|Alpha Max 10 mg/ml konsentrat til behandlingsoppløsning til fisk	Deltamethrin	Authorised	Yes	Trout - Golden/Rainbow/Redband/Steelhead|Atlantic salmon	Concentrate for solution for fish treatment	Water-borne use	QP53AC11	Veterinary medicinal product subject to veterinary prescription	Ireland	250 ml bottle|1000 ml bottle	Pharmaq AS
Alpha Max 10 mg/ml Concentrate for solution for fish treatment|Alpha Max 10 mg/ml konsentrat til behandlingsoppløsning til fisk	Deltamethrin	Authorised	Yes	Trout - Golden/Rainbow/Redband/Steelhead|Atlantic salmon	Concentrate for solution for fish treatment	Water-borne use	QP53AC11	Veterinary medicinal product subject to veterinary prescription	Norway	1000 ml bottle|250 ml bottle	Pharmaq AS
AMX 10 mg/ml Concentrate for solution for fish treatment|Alpha Max 10 mg/ml Concentrate for solution for fish treatment	Deltamethrin	Authorised	Yes	Trout - Golden/Rainbow/Redband/Steelhead|Atlantic salmon	Concentrate for solution for fish treatment	Water-borne use	QP53AC11	Veterinary medicinal product subject to veterinary prescription	United Kingdom (Northern Ireland)	250 ml bottle|1000 ml bottle	Pharmaq AS
AMX 10 mg/ml concentrate for solution for fish treatment|Alpha Max 10 mg/ml Concentrate for solution for fish treatment|Alpha Max 10 mg/ml konsentrat til behandlingsoppløsning til fisk	Deltamethrin	Authorised	No	Trout - Golden/Rainbow/Redband/Steelhead|Atlantic salmon	Concentrate for solution for fish treatment	Water-borne use	QP53AC11	Veterinary medicinal product subject to veterinary prescription	Ireland	250 ml bottle|1000 ml bottle	Pharmaq AS
AMX 10 mg/ml concentrate for solution for fish treatment|Alpha Max 10 mg/ml Concentrate for solution for fish treatment|Alpha Max 10 mg/ml konsentrat til behandlingsoppløsning til fisk	Deltamethrin	Authorised	No	Trout - Golden/Rainbow/Redband/Steelhead|Atlantic salmon	Concentrate for solution for fish treatment	Water-borne use	QP53AC11	Veterinary medicinal product subject to veterinary prescription	Ireland	250 ml bottle|1000 ml bottle	Pharmaq AS
AMX 10 mg/ml Concentrate for solution for fish treatment|Alpha Max 10 mg/ml Concentrate for solution for fish treatment	Deltamethrin	Authorised	No	Trout - Golden/Rainbow/Redband/Steelhead|Atlantic salmon	Concentrate for solution for fish treatment	Water-borne use	QP53AC11	Veterinary medicinal product subject to veterinary prescription	United Kingdom (Northern Ireland)	250 ml bottle|1000 ml bottle	Pharmaq AS
AMX 10 mg/ml Concentrate for solution for fish treatment|Alpha Max 10 mg/ml Concentrate for solution for fish treatment	Deltamethrin	Authorised	No	Trout - Golden/Rainbow/Redband/Steelhead|Atlantic salmon	Concentrate for solution for fish treatment	Water-borne use	QP53AC11	Veterinary medicinal product subject to veterinary prescription	United Kingdom (Northern Ireland)	250 ml bottle|1000 ml bottle	Pharmaq AS
Releeze vet. 0,6 g/kg, medisinpellet til fisk.	Diflubenzuron	Authorised	No	Atlantic salmon	Medicated pellets	In-feed use	QP53BC02	Veterinary medicinal product subject to veterinary prescription	Norway	Miljøsekk med plast innersekk	Ewos AS
SLICE 2 mg/g premix for medicated feeding stuff for Atlantic salmon|Slice vet 2 mg/g esisekoite lääkerehua varten	Emamectin benzoate	Authorised	No	Atlantic salmon	Premix for medicated feeding stuff	Oral use	QP54AA06	Veterinary medicinal product subject to veterinary prescription	Finland	Container: Laminate Foil Pouch composed of polypropylene/low density polyethylene/aluminium foil.Fill weight 2.5 kg/pouch.Closure: Pouch is heat sealed on three sidesPackage Size: 2.5 kg pouch	Intervet International B.V.
SLICE 2 MG/G ΠΡΟΜΙΓΜΑ ΓΙΑ ΦΑΡΜΑΚΟΥΧΟ ΤΡΟΦΗ|SLICE 2 mg/g premix for medicated feeding stuff for Atlantic salmon	Emamectin benzoate	Authorised	No	Atlantic salmon	Premix for medicated feeding stuff	Oral use	QP54AA06	Veterinary medicinal product subject to veterinary prescription	Greece	Container: Laminate Foil Pouch composed of polypropylene/low density polyethylene/aluminium foil.Fill weight 2.5 kg/pouch.Closure: Pouch is heat sealed on three sidesPackage Size: 2.5 kg pouch	Intervet International B.V.
SLICE 2 mg/g premix for medicated feeding stuff for Atlantic salmon|SLICE vet. 2 mg/g forblanda fyrir lyfjablandað fóður	Emamectin benzoate	Authorised	Yes	Atlantic salmon	Premix for medicated feeding stuff	Oral use	QP54AA06	Veterinary medicinal product subject to veterinary prescription	Iceland	Container: Laminate Foil Pouch composed of polypropylene/low density polyethylene/aluminium foil.Fill weight 2.5 kg/pouch.Closure: Pouch is heat sealed on three sidesPackage Size: 2.5 kg pouch	INTERVET
SLICE 2 mg/g premix for medicated feeding stuff for Atlantic salmon|SLICE vet. 2 mg/g forblanda fyrir lyfjablandað fóður	Emamectin benzoate	Authorised	No	Atlantic salmon	Premix for medicated feeding stuff	Oral use	QP54AA06	Veterinary medicinal product subject to veterinary prescription	Iceland	Container: Laminate Foil Pouch composed of polypropylene/low density polyethylene/aluminium foil.Fill weight 2.5 kg/pouch.Closure: Pouch is heat sealed on three sidesPackage Size: 2.5 kg pouch	Intervet International B.V.
SLICE 2 mg/g premix for medicated feeding stuff for Atlantic salmon	Emamectin benzoate	Authorised	No	Atlantic salmon	Premix for medicated feeding stuff	Oral use	QP54AA06	Veterinary medicinal product subject to veterinary prescription	Ireland	Container: Laminate Foil Pouch composed of polypropylene/low density polyethylene/aluminium foil.Fill weight 2.5 kg/pouch.Closure: Pouch is heat sealed on three sidesPackage Size: 2.5 kg pouch	Intervet (Ireland) Limited
SLICE vet. 0,2 % premiks til medisinert fôr	Emamectin benzoate	Authorised	No	Fish|Atlantic salmon|Trout - Golden/Rainbow/Redband/Steelhead	Premix for medicated feeding stuff	In-feed use	QP54AA06	Veterinary medicinal product subject to veterinary prescription	Norway	Preparatet er pakket i laminerte aluminiumsforede poser laget av polypropylen/lav tetthet polyethylen/aluminiumsfolie à 2,5 kg. Posene lukkes med varmeforsegling på 3 sider.	Intervet International B.V.
SLICE vet. 0,2 % premiks til medisinert fôr	Emamectin benzoate	Authorised	No	Fish|Atlantic salmon|Trout - Golden/Rainbow/Redband/Steelhead	Premix for medicated feeding stuff	In-feed use	QP54AA06	Veterinary medicinal product subject to veterinary prescription	Norway	Preparatet er pakket i laminerte aluminiumsforede poser laget av polypropylen/lav tetthet polyethylen/aluminiumsfolie à 2,5 kg. Posene lukkes med varmeforsegling på 3 sider.	Intervet International B.V.
SLICE vet. 0,2 % premiks til medisinert fôr	Emamectin benzoate	Authorised	No	Fish|Atlantic salmon|Trout - Golden/Rainbow/Redband/Steelhead	Premix for medicated feeding stuff	In-feed use	QP54AA06	Veterinary medicinal product subject to veterinary prescription	Norway	Preparatet er pakket i laminerte aluminiumsforede poser laget av polypropylen/lav tetthet polyethylen/aluminiumsfolie à 2,5 kg. Posene lukkes med varmeforsegling på 3 sider.	Intervet International B.V.
SLICE 2 mg/g PREMEZCLA MEDICAMENTOSA PARA SALMON ATLANTICO|SLICE 2 mg/g premix for medicated feeding stuff for Atlantic salmon	Emamectin benzoate	Authorised	No	Atlantic salmon	Premix for medicated feeding stuff	Oral use	QP54AA06	Veterinary medicinal product subject to veterinary prescription	Spain	Container: Laminate Foil Pouch composed of polypropylene/low density polyethylene/aluminium foil.Fill weight 2.5 kg/pouch.Closure: Pouch is heat sealed on three sidesPackage Size: 2.5 kg pouch	Merck Sharp & Dohme Animal Health S.L.
SLICE 2 mg/g premix for medicated feeding stuff for Atlantic salmon|Slice 2 mg/g Premix for Medicated Feeding Stuff	Emamectin benzoate	Authorised	No	Atlantic salmon	Premix for medicated feeding stuff	Oral use	QP54AA06	Veterinary medicinal product subject to veterinary prescription	United Kingdom (Northern Ireland)	Container: Laminate Foil Pouch composed of polypropylene/low density polyethylene/aluminium foil.Fill weight 2.5 kg/pouch.Closure: Pouch is heat sealed on three sidesPackage Size: 2.5 kg pouch	Intervet International B.V.
ENRODEM 50, premix pentru furaj medicamentat	Enrofloxacin hydrochloride	Authorised	Yes	Pig|Chicken (hen)|Fish	Premix for medicated feeding stuff	In-feed use	QJ01MA90		Romania	Sac PET x 50 kg|Sac PET x 25 kg|Punga PET x 10 kg|Punga PET x 5 kg|Punga PET x 1000 g|Punga PET x 500 g|Punga PET x 100 g|Punga PET x 50 g|Punga PET x 25 g|Punga PET x 10 g	Delos Impex 96 SRL
Aquaflor 500 mg premix for medicated feeding stuff|Aquaflor 500 mg/g πρόμιγμα για φαρμακούχο τροφή για πέστροφες	Florfenicol	Authorised	No	Trout - Golden/Rainbow/Redband/Steelhead	Premix for medicated feeding stuff	In-feed use	QJ01BA90	Veterinary medicinal product subject to veterinary prescription	Cyprus	bag of 2 kg	Intervet International B.V.
Florocol, 500mg/g, Premix for medicated feeding stuff|Florocol, 500mg/g, Premix pro medikaci krmiva	Florfenicol	Authorised	No	Trout - Golden/Rainbow/Redband/Steelhead	Premix for medicated feeding stuff	In-feed use|Water-borne use	QJ01BA90	Veterinary medicinal product subject to veterinary prescription	Czechia	Plastic Sachet 1 x 2.0 kilogram(s)	Intervet International B.V.
Florocol Vet. 500 mg/g premix til foderlægemiddel|Florocol, 500mg/g, Premix for medicated feeding stuff	Florfenicol	Authorised	No	Trout - Golden/Rainbow/Redband/Steelhead	Premix for medicated feeding stuff	In-feed use|Water-borne use	QJ01BA90	Veterinary medicinal product subject to veterinary prescription	Denmark	Plastic Sachet 1 x 2.0 kilogram(s)	Intervet International B.V.
Aquaflor 500 mg premix for medicated feeding stuff|Aquaflor vet 500 mg/g esisekoite lääkerehua varten kirjolohelle	Florfenicol	Authorised	No	Trout - Golden/Rainbow/Redband/Steelhead	Premix for medicated feeding stuff	In-feed use	QJ01BA90	Veterinary medicinal product subject to veterinary prescription	Finland	bag of 2 kg	Intervet International B.V.
FLORON 20 mg/g, premiks za izradu ljekovite hrane, za svinje i ribe (pastrve i šarani)	Florfenicol	Authorised	Yes	Pig|Trout|Carp	Premix for medicated feeding stuff	Oral use	QJ01BA90	Veterinary medicinal product subject to veterinary prescription	Croatia	Vreća s 10 kg.|Vrećica sa 1 kg.|Vrećica sa 100 g.	KRKA
FLORON 20 mg/g, premiks za izradu ljekovite hrane, za svinje i ribe (pastrve i šarani)	Florfenicol	Authorised	Yes	Pig|Trout|Carp	Premix for medicated feeding stuff	Oral use	QJ01BA90	Veterinary medicinal product subject to veterinary prescription	Croatia	Vreća s 10 kg.|Vrećica sa 1 kg.|Vrećica sa 100 g.	KRKA
FLORFENIDEM 50	Florfenicol	Authorised	Yes	Chicken (for reproduction)|Chicken (broiler)|Fish|Pig	Premix for medicated feeding stuff	In-feed use	QJ01BA90		Romania	Pungă PET x 50 kg|Pungă PET x 25 Kg|Pungă PET x 10 Kg|Pungă PET x 5 Kg|Pungă PET x 1000 g|Pungă PET x 500 g|Pungă PET x 100 g|Pungă PET x 50 g|Pungă PET x 25 g|Pungă PET x 10 g	Delos Impex 96 SRL
Floron 2 g/100 g predmešanica za zdravilno krmno mešanico za prašiče in ribe	Florfenicol	Authorised	Yes	Pig|Fish	Premix for medicated feeding stuff	In-feed use	QJ01BA90	Veterinary medicinal product subject to veterinary prescription	Slovenia	Vreče po 10 kg|Lončki po 1 kg|Lončki po 100 g|Vrečke po 1 kg|Vrečke po 100 g	KRKA
SPECLIN 500 mg/g πρόμιγμα για φαρμακούχο τροφή για ιριδίζουσες πέστροφες	Florfenicol	Authorised	No	Trout	Premix for medicated feeding stuff	Oral use	QJ01BA90	Veterinary medicinal product subject to veterinary prescription	Greece	Σάκος πολυαιθυλενίου (PE) 2KG σε χαρτοκιβώτιο 16KG (8 σάκοι x 2KG)|Σάκος πολυαιθυλενίου (PE) 25KG με εξωτερική χάρτινη επένδυση	Vethellas S.A.
AQUAFLOR 500MG/G ΠΡΟΜΙΓΜΑ ΓΙΑ ΦΑΡΜΑΚΟΥΧΟ ΤΡΟΦΗ|Aquaflor 500 mg premix for medicated feeding stuff	Florfenicol	Authorised	No	Trout - Golden/Rainbow/Redband/Steelhead	Premix for medicated feeding stuff	In-feed use	QJ01BA90	Veterinary medicinal product subject to veterinary prescription	Greece	bag of 2 kg	Intervet International B.V.
AQUAFLOR 500 MG/G|Aquaflor 500 mg premix for medicated feeding stuff	Florfenicol	Authorised	No	Trout - Golden/Rainbow/Redband/Steelhead	Premix for medicated feeding stuff	In-feed use	QJ01BA90	Veterinary medicinal product subject to veterinary prescription	Italy	bag of 2 kg	Intervet International B.V.
FLORON 20 mg/g, vaistinis premiksas	Florfenicol	Authorised	No	Pig|Fish	Premix for medicated feeding stuff	Oral use	QJ01BA90	Veterinary medicinal product subject to veterinary prescription	Lithuania	Trisluoksniai maišai po 10 kg.|Indai po 100 g.|Trisluoksniai maišeliai po 1 kg.|Trisluoksniai maišeliai po 100 g.	KRKA tovarna zdravil d.d. Novo mesto
Aquaflor vet	Florfenicol	Authorised	No	Fish	Premix for medicated feeding stuff	In-feed use	QJ01BA90	Veterinary medicinal product subject to veterinary prescription	Norway	Aquaflor vet. er pakket i aluminiumsfôrede poser à 2 kg. Åtte 2 kg laminerte poser er plassert i en 16 kg fibertønne.	Intervet International B.V.
FLOREDON 100 mg/g	Florfenicol	Authorised	No	Chicken (broiler)|Pig|Fish	Premix for medicated feeding stuff	Oral use	QJ01BA90		Romania	Flacoane din polietilenă x 1000 g|Pungi laminate x 100 g|Pungi laminate x 50 g	Vanelli S.R.L.
FLORON 2 g/100 g premix pentru furaj medicamentat	Florfenicol	Authorised	No	Pig|Fish	Premix for medicated feeding stuff	Oral use	QJ01BA90	Veterinary medicinal product subject to veterinary prescription	Romania	Pungă din hartie (2 straturi de hartie + 1 strat interior din HDPE) x 10 kg|Flacon din polipropilena x 1 kg|Flacon din polipropilena x 100 g|Pungă folie triplustrat (3 straturi din PETP/Al/PE) x 1 kg|Pungă folie triplustrat (3 straturi din PETP/Al/PE) x 100 g	KRKA tovarna zdravil d.d. Novo mesto
AQUAFLOR 500 mg/g predmešanica za zdravilno krmno mešanico za ameriške postrvi|Aquaflor 500 mg premix for medicated feeding stuff	Florfenicol	Authorised	No	Trout - Golden/Rainbow/Redband/Steelhead	Premix for medicated feeding stuff	In-feed use	QJ01BA90	Veterinary medicinal product subject to veterinary prescription	Slovenia	bag of 2 kg	Intervet International B.V.
AQUAFLOR 500 mg/g PREMEZCLA MEDICAMENTOSA PARA TRUCHA ARCOIRIS|Aquaflor 500 mg premix for medicated feeding stuff	Florfenicol	Authorised	No	Trout - Golden/Rainbow/Redband/Steelhead	Premix for medicated feeding stuff	In-feed use	QJ01BA90	Veterinary medicinal product subject to veterinary prescription	Spain	bag of 2 kg	Merck Sharp & Dohme Animal Health S.L.
FLUMEKVIN 10% powder for oral use|FLUMEKVIN 10% прах за перорално приложение	Flumequine	Authorised	No	Cattle (calf)|Sheep (lamb)|Goat (pre-ruminant)|Pig|Rabbit|Chicken|Fish	Oral powder	In drinking water/milk use	QJ01MB07	Veterinary medicinal product subject to veterinary prescription	Bulgaria	Пликове от 1 kg: PVC плик, поставен в картонена опаковка, и листовка|Сашета от 100 g: алуминиево фолио	Bobal-Boyadjiev OOD
VITAQUIN 500 mg/g πρόμιγμα για φαρμακούχο τροφή για ιχθύες.	Flumequine	Authorised	No	Fish	Premix for medicated feeding stuff	In-feed use	QJ01MB07	Veterinary medicinal product subject to veterinary prescription	Greece	Σάκος 5 kg πολλαπλών στρώσεων (χαρτί μονοπατιναρισμένο/χαρτί αβάνα/αλουμίνιο/πολυαιθυλένιο) που σφραγίζεται με θερμοσυγκόλληση.	Pharmaqua O.E.
Colifarm 200 (flumechina), premiscela per alimenti medicamentosi per suini e pesci	Flumequine	Authorised	Yes	Fish|Pig	Premix for medicated feeding stuff	In-feed use	QJ01MB07	Veterinary medicinal product subject to veterinary prescription	Italy	confezione da 25 kg|confezione da 10 kg	CHEMIFARMA S.P.A.
FLUMESYVA POWDER 100 mg/g	Flumequine	Authorised	Yes	Cattle (calf)|Pig|Chicken (broiler)|Rabbit|Fish	Powder for use in drinking water	Oral use	QJ01MB07	Veterinary medicinal product subject to veterinary prescription	Romania	Punga impermeabila termosudata constituita din PED/Al/LDPE X 1000 g. Cutie de carton X 5 pungi X 1000 g.|Punga impermeabila termosudata constituita din PED/Al/LDPE X 100 g. Cutie de carton X 10 pungi X 100 g.	Laboratorios Syva S.A.
FLUMESYVA 100 mg/g PREMEZCLA MEDICAMENTOSA PARA PECES (TRUCHAS)	Flumequine	Authorised	Yes	Trout	Premix for medicated feeding stuff	In-feed use	QJ01MB07	Veterinary medicinal product subject to veterinary prescription	Spain	Bolsa de 10 kg|Caja con 25 bolsas de 1 kg|Caja con 5 bolsas de 1 kg|Caja con 1 bolsa de 1 kg	Laboratorios Syva S.A.
Atiquine P50 500 mg/g pulveris iekšķīgai lietošanai putniem un zivīm	Flumequine	Authorised	No	Guinea fowl|Duck|Partridge|Goose|Turkey|Pheasant|Quail|Pigeon|Parrot|Chicken (hen)|Fish	Oral powder	In drinking water use|In-feed use	QJ01MB07	Veterinary medicinal product subject to veterinary prescription	Latvia	Polietilēna kārbas pa 1kg.	Fatro S.p.A.
AQUACEN FORMALDEHYDE 380 MG/ML|AQUACEN FORMALDEHYDE 380MG/ML πυκνό διάλυμα για παρασκευή διαλύματος προς εμβάπτιση	Formaldehyde	Authorised	No	Turbot|Gilthead	Concentrate for dip solution	Dipping	QP53AX19	Medicinal product subject to medical prescription	Greece	Clear 1000 l barrel|Blue 200 l barrel|Blue 1000 l barrel|White 25 l barrel	Cenavisa S.L.
AQUACEN FORMALDEHYDE 380 MG/ML|AQUACEN FORMALDEHYDE 380MG/ML πυκνό διάλυμα για παρασκευή διαλύματος προς εμβάπτιση	Formaldehyde	Authorised	No	Turbot|Gilthead	Concentrate for dip solution	Dipping	QP53AX19	Medicinal product subject to medical prescription	Greece	Clear 1000 l barrel|Blue 200 l barrel|Blue 1000 l barrel|White 25 l barrel	Cenavisa S.L.
AQUACEN FORMALDEHYDE 380 MG/ML|AQUACEN FORMALDEÍDO 380 mg/ml Solução concentrada para banho medicamentoso	Formaldehyde	Authorised	No	Turbot|Gilthead	Concentrate for dip solution	Dipping	QP53AX19	Veterinary medicinal product subject to veterinary prescription	Portugal	Clear 1000 l barrel|Blue 200 l barrel|Blue 1000 l barrel|White 25 l barrel	Cenavisa S.L.
AQUACEN FORMALDEHYDE 380 MG/ML|AQUACEN FORMALDEÍDO 380 mg/ml Solução concentrada para banho medicamentoso	Formaldehyde	Authorised	No	Turbot|Gilthead	Concentrate for dip solution	Dipping	QP53AX19	Veterinary medicinal product subject to veterinary prescription	Portugal	Clear 1000 l barrel|Blue 200 l barrel|Blue 1000 l barrel|White 25 l barrel	Cenavisa S.L.
AQUACEN FORMALDEHIDO 380 mg/ml, CONCENTRADO PARA SOLUCION PARA BAÑO|AQUACEN FORMALDEHYDE 380 MG/ML	Formaldehyde	Authorised	No	Turbot|Gilthead	Concentrate for dip solution	Dipping	QP53AX19	Veterinary medicinal product subject to veterinary prescription	Spain	Clear 1000 l barrel|Blue 200 l barrel|Blue 1000 l barrel|White 25 l barrel	Cenavisa S.L.
AQUACEN FORMALDEHIDO 380 mg/ml, CONCENTRADO PARA SOLUCION PARA BAÑO|AQUACEN FORMALDEHYDE 380 MG/ML	Formaldehyde	Authorised	No	Turbot|Gilthead	Concentrate for dip solution	Dipping	QP53AX19	Veterinary medicinal product subject to veterinary prescription	Spain	Clear 1000 l barrel|Blue 200 l barrel|Blue 1000 l barrel|White 25 l barrel	Cenavisa S.L.
Chorulon 5 000 IU|Хорулон 5 000 МЕ	Gonadotrophin, chorionic (hCG)	Authorised	No	Cattle|Horse (mare)|Dog (bitch)|Pig (female)|Fish	Lyophilisate and solvent for solution for injection	Intravenous use|Intramuscular use	QG03GA01	Veterinary medicinal product subject to veterinary prescription	Bulgaria	Лиофилизира таблетка в 5 ml безцветен, стъклен флакон, затворен с халоген бутил гумена тапа и запечатан с гофрирана алуминиева капачка. Разтворител: 5 ml разтворителя в 5 ml безцветен стъклен флакон, затворен с халоген бутил гумена тапа и запечатан с гофрирана алуминиева капачка. 10 ml разтворител в 10 ml безцветен стъклен флакон, затворен с халоген бутил гумена тапа и запечатан с гофрирана алуми…	Intervet International B.V.
Chorulon 10 000 IU|Хорулон 10 000 МЕ	Gonadotrophin, chorionic (hCG)	Authorised	No	Cattle|Horse (mare)|Dog (bitch)|Pig (female)|Pig (sow for reproduction)|Fish	Lyophilisate and solvent for suspension for injection	Intramuscular use	QG03GA01	Veterinary medicinal product subject to veterinary prescription	Bulgaria	Лиофилизирана таблетка в 10 ml безцветен, стъклен флакон, затворен с халоген бутил гумена тапа и запечатан с гофрирана алуминиева капачка 10 ml разтворителя в 5 ml безцветен стъклен флакон, затворен с халоген бутил гумена тапа и запечатан с гофрирана алуминиева капачка. 10 ml разтворител в 10 ml безцветен стъклен флакон, затворен с халоген бутил гумена тапа и запечатан с гофрирана алуминиева капа…	Intervet International B.V.
Nemona 49,5 % konsentrat til behandlingsoppløsning til fisk	Hydrogen peroxide	Authorised	No	Atlantic salmon	Concentrate for solution for fish treatment	Water-borne use	QD08AX01	Veterinary medicinal product subject to veterinary prescription	Norway	25 000L beholder (bulkcontainer) i rustfritt stål|1250L High Density Polyetylen (HDPE) plastbeholder|640L High Density Polyetylen (HDPE) plastbeholder|26 000L beholder (bulkcontainer) i rustfritt stål|24 000L beholder (bulkcontainer) i rustfritt stål|22 500L beholder (bulkcontainer) i rustfritt stål|21 000L beholder (bulkcontainer) i rustfritt stål	Nouryon Pulp and Performance Chemicals AB
Paramove, 49,5 % w/w hydrogenperoksid konsentrat til behandlingsoppløsning til fisk.|Paramove, 49.5% w/w Hydrogen Peroxide concentrate for solution for fish treatment	Hydrogen peroxide	Authorised	No	Atlantic salmon	Concentrate for solution for fish treatment	Dipping	QD08AX01	Veterinary medicinal product subject to veterinary prescription	Norway	Reusable stainless steel ISO-containers of 22,900 Kg.|Reusable stainless steel ISO-containers of 26,000 Kg.	Solvay Chemicals International
Ectosan Vet 1000 mg/g pulver til behandlingsoppløsning til fisk	Imidacloprid	Authorised	Yes	Atlantic salmon|Trout - Golden/Rainbow/Redband/Steelhead	Powder for solution for fish treatment	Water-borne use	QP53AX17	Veterinary medicinal product subject to veterinary prescription	Norway	10 × 1000 g vannløselige poser pakket i en polypropylenbeholder|1 x 1000 g vannløselige poser pakket i aluminiumsfolie-doseposer som igjen er pakket i en sekundær pappeske|2 × 100 g vannløselige poser pakket i aluminiumsfolie-doseposer som igjen er pakket i en sekundær pappeske	Benchmark Animal Health Norway AS
Ectosan Vet 1000 mg/g pulver til behandlingsoppløsning til fisk	Imidacloprid	Authorised	Yes	Atlantic salmon|Trout - Golden/Rainbow/Redband/Steelhead	Powder for solution for fish treatment	Water-borne use	QP53AX17	Veterinary medicinal product subject to veterinary prescription	Norway	10 × 1000 g vannløselige poser pakket i en polypropylenbeholder|1 x 1000 g vannløselige poser pakket i aluminiumsfolie-doseposer som igjen er pakket i en sekundær pappeske|2 × 100 g vannløselige poser pakket i aluminiumsfolie-doseposer som igjen er pakket i en sekundær pappeske	Benchmark Animal Health Norway AS
Ectosan Vet 1000 mg/g pulver til behandlingsoppløsning til fisk	Imidacloprid	Authorised	No	Atlantic salmon|Trout - Golden/Rainbow/Redband/Steelhead	Powder for solution for fish treatment	Water-borne use	QP53AX17	Veterinary medicinal product subject to veterinary prescription	Norway	10 × 1000 g vannløselige poser pakket i en polypropylenbeholder|1 x 1000 g vannløselige poser pakket i aluminiumsfolie-doseposer som igjen er pakket i en sekundær pappeske|2 × 100 g vannløselige poser pakket i aluminiumsfolie-doseposer som igjen er pakket i en sekundær pappeske	Benchmark Animal Health Norway AS
AquaVac 6 emulsion for injection for Atlantic salmon|Aquavac 6 vet. injeksjonsvæske, emulsjon	Infectious pancreatic necrosis virus, Inactivated|Aeromonas salmonicida, subsp. salmonicida, Inactivated|Aliivibrio salmonicida, Inactivated|Vibrio anguillarum, serotype O1, Inactivated|Vibrio anguillarum, serotype O2a, Inactivated|Moritella viscosa, Inactivated	Authorised	Yes	Atlantic salmon	Emulsion for injection	Intraperitoneal use	QI10AL02	Veterinary medicinal product subject to veterinary prescription	Norway	Flasker av polyetylentereftalat (PET) lukket med en gummipropp og aluminiumshette	Intervet International B.V.
Pentium forte plus vet. injeksjonsvæske, emulsjon, vaksine til atlantisk laks	Infectious pancreatic necrosis virus, Inactivated|Aliivibrio salmonicida, Inactivated|Moritella viscosa, Inactivated|Vibrio anguillarum, serotype O2a, Inactivated|Vibrio anguillarum, serotype O1, Inactivated|Aeromonas salmonicida, subsp. salmonicida, Inactivated	Authorised	No	Atlantic salmon	Emulsion for injection	Intraperitoneal use	QI10AL02	Veterinary medicinal product subject to veterinary prescription	Norway	Preparatet leveres i pose av etyl-vinyl-acetat (EVA). Steril slange er vedlagt. Hver pose og slange er pakket i hard pappkartong	Intervet International B.V.
ALPHA JECT micro 6 emulsion for injection for Atlantic salmon|ALPHA JECT micro 6 emulsion for injection for atlantic salmon|ALPHA JECT micro 6 injeksjonsvæske, emulsjon til atlantisk laks	Infectious pancreatic necrosis virus, serotype Sp, Inactivated|Moritella viscosa, Inactivated|Aliivibrio salmonicida, Inactivated|Vibrio anguillarum, serotype O2a, Inactivated|Vibrio anguillarum, serotype O1, Inactivated|Aeromonas salmonicida, subsp. salmonicida, Inactivated	Authorised	Yes	Atlantic salmon	Emulsion for injection	Intraperitoneal use	QI10AL02	Veterinary medicinal product subject to veterinary prescription	Ireland	500 ml bag|250 ml bag|10x500 ml bag	Pharmaq AS
ALPHA JECT micro 6 emulsion for injection for Atlantic salmon|ALPHA JECT micro 6 injeksjonsvæske, emulsjon til atlantisk laks	Infectious pancreatic necrosis virus, serotype Sp, Inactivated|Moritella viscosa, Inactivated|Aliivibrio salmonicida, Inactivated|Vibrio anguillarum, serotype O2a, Inactivated|Vibrio anguillarum, serotype O1, Inactivated|Aeromonas salmonicida, subsp. salmonicida, Inactivated	Authorised	Yes	Atlantic salmon	Emulsion for injection	Intraperitoneal use	QI10AL02	Veterinary medicinal product subject to veterinary prescription	Norway	500 ml bag|250 ml bag|10x500 ml bag	Pharmaq AS
ALPHA JECT micro 6 emulsion for injection for Atlantic salmon|Alpha Ject Micro 6 Emulsion for Injection for Atlantic Salmon	Infectious pancreatic necrosis virus, serotype Sp, Inactivated|Moritella viscosa, Inactivated|Aliivibrio salmonicida, Inactivated|Vibrio anguillarum, serotype O2a, Inactivated|Vibrio anguillarum, serotype O1, Inactivated|Aeromonas salmonicida, subsp. salmonicida, Inactivated	Authorised	Yes	Atlantic salmon	Emulsion for injection	Intraperitoneal use	QI10AL02	Veterinary medicinal product subject to veterinary prescription	United Kingdom (Northern Ireland)	500 ml bag|250 ml bag|10x500 ml bag	Pharmaq AS
ALPHA JECT micro 6 emulsion for injection for Atlantic salmon|ALPHA JECT micro 6 emulsion for injection for atlantic salmon|ALPHA JECT micro 6 injeksjonsvæske, emulsjon til atlantisk laks	Infectious pancreatic necrosis virus, serotype Sp, Inactivated|Moritella viscosa, Inactivated|Aliivibrio salmonicida, Inactivated|Vibrio anguillarum, serotype O2a, Inactivated|Vibrio anguillarum, serotype O1, Inactivated|Aeromonas salmonicida, subsp. salmonicida, Inactivated	Authorised	No	Atlantic salmon	Emulsion for injection	Intraperitoneal use	QI10AL02	Veterinary medicinal product subject to veterinary prescription	Ireland	500 ml bag|250 ml bag|10x500 ml bag	Pharmaq AS
ALPHA JECT micro 7 ILA i|ALPHA JECT micro 7 ILA injeksjonsvæske, emulsjon til atlantisk laks	Infectious salmon anaemia virus, Inactivated|Infectious pancreatic necrosis virus, serotype Sp, Inactivated|Moritella viscosa, Inactivated|Aliivibrio salmonicida, Inactivated|Vibrio anguillarum, serotype O2a, Inactivated|Vibrio anguillarum, serotype O1, Inactivated|Aeromonas salmonicida, subsp. salmonicida, Inactivated	Authorised	Yes	Atlantic salmon	Emulsion for injection	Intraperitoneal use	QI10AL04	Veterinary medicinal product subject to veterinary prescription	Norway	500 ml pose av flerlags plastfolie. Injeksjonsporten er lukket med en gummipropp med forsegling.|250 ml pose av flerlags plastfolie. Injeksjonsporten er lukket med en gummipropp med forsegling.|10x500 ml pose av flerlags plastfolie. Injeksjonsporten er lukket med en gummipropp med forsegling	Pharmaq AS
AQUI-S 540 mg/mL concentrate for treatment solution for Atlantic salmon and rainbow trout|AQUI-S vet. 540 g/l Baðþykkni, lausn til meðhöndlunar fiska handa atlantshafslaxi og regnbogasilungi|AQUI-S vet. 540 mg/ml konsentrat til behandlingsoppløsning til atlantisk laks og regnbueørret	Isoeugenol	Authorised	No	Atlantic salmon|Trout - Golden/Rainbow/Redband/Steelhead	Concentrate for solution for fish treatment	Water-borne use	QN01AX94	Veterinary medicinal product subject to veterinary prescription	Iceland	1000 ml HDPE plastic container with HDPE screw cap.|100 ml HDPE plastic container with HDPE screw cap. 100 mL container does contain a drop-dispenser for the ease of dosing small volumes.|4000 ml HDPE plastic container with HDPE screw cap.	Intervet International B.V.
AQUI-S 540 mg/mL concentrate for treatment solution for Atlantic salmon and rainbow trout|AQUI-S vet. 540 g/l Baðþykkni, lausn til meðhöndlunar fiska handa atlantshafslaxi og regnbogasilungi|AQUI-S vet. 540 mg/ml konsentrat til behandlingsoppløsning til atlantisk laks og regnbueørret	Isoeugenol	Authorised	No	Atlantic salmon|Trout - Golden/Rainbow/Redband/Steelhead	Concentrate for solution for fish treatment	Water-borne use	QN01AX94	Veterinary medicinal product subject to veterinary prescription	Iceland	1000 ml HDPE plastic container with HDPE screw cap.|100 ml HDPE plastic container with HDPE screw cap. 100 mL container does contain a drop-dispenser for the ease of dosing small volumes.|4000 ml HDPE plastic container with HDPE screw cap.	Intervet International B.V.
AQUI-S 540 mg/mL concentrate for treatment solution for Atlantic salmon and rainbow trout|AQUI-S vet. 540 mg/ml konsentrat til behandlingsoppløsning til atlantisk laks og regnbueørret	Isoeugenol	Authorised	No	Atlantic salmon|Trout - Golden/Rainbow/Redband/Steelhead	Concentrate for solution for fish treatment	Water-borne use	QN01AX94	Veterinary medicinal product subject to veterinary prescription	Norway	1000 ml HDPE plastic container with HDPE screw cap.|4000 ml HDPE plastic container with HDPE screw cap.|100 ml HDPE plastic container with HDPE screw cap. 100 mL container does contain a drop-dispenser for the ease of dosing small volumes.	Intervet International B.V.
AQUI-S 540 mg/mL concentrate for treatment solution for Atlantic salmon and rainbow trout|AQUI-S vet. 540 mg/ml konsentrat til behandlingsoppløsning til atlantisk laks og regnbueørret	Isoeugenol	Authorised	No	Atlantic salmon|Trout - Golden/Rainbow/Redband/Steelhead	Concentrate for solution for fish treatment	Water-borne use	QN01AX94	Veterinary medicinal product subject to veterinary prescription	Norway	1000 ml HDPE plastic container with HDPE screw cap.|4000 ml HDPE plastic container with HDPE screw cap.|100 ml HDPE plastic container with HDPE screw cap. 100 mL container does contain a drop-dispenser for the ease of dosing small volumes.	Intervet International B.V.
LACTO-FISHVAX emulsione iniettabile per trote	Lactococcus garvieae, Inactivated	Authorised	No	Trout	Emulsion for injection	Intraperitoneal use	QI10BB	Veterinary medicinal product subject to veterinary prescription	Italy	Flacone da 10000 dosi|Flacone da 2500 dosi	Fatro S.p.A.
ICTHIOVAC-LG LACTOCOCCOSE TRUITE EMULSION INJECTABLE POUR TRUITES|ICTHIOVAC-LG LACTOCOCOSIS TRUCHA	Lactococcus petauri, strain TW-446.B3, Inactivated	Authorised	No	Trout - Golden/Rainbow/Redband/Steelhead	Emulsion for injection	Intraperitoneal use	QI10BB	Veterinary medicinal product subject to veterinary prescription	France	box containing 1 bottle of 500 ml	Laboratorios Hipra S.A.
ICTHIOVAC-LG LACTOCOCOSIS TRUCHA|ICTHIOVAC-LG LACTOCOCOSIS TRUCHA ενέσιμο γαλάκτωμα για πέστροφες	Lactococcus petauri, strain TW-446.B3, Inactivated	Authorised	Yes	Trout - Golden/Rainbow/Redband/Steelhead	Emulsion for injection	Intraperitoneal use	QI10BB	Veterinary medicinal product subject to veterinary prescription	Greece	box containing 1 bottle of 500 ml	LABORATORIOS HIPRA
ICTHIOVAC-LG LACTOCOCOSIS TRUCHA|ICTHIOVAC-LG LACTOCOCOSIS TRUCHA Vaccino inattivato in emulsione iniettabile per trota	Lactococcus petauri, strain TW-446.B3, Inactivated	Authorised	No	Trout - Golden/Rainbow/Redband/Steelhead	Emulsion for injection	Intraperitoneal use	QI10BB	Veterinary medicinal product subject to veterinary prescription	Italy	box containing 1 bottle of 500 ml	Laboratorios Hipra S.A.
ICTHIOVAC-LG LACTOCOCOSE TRUTA Vacina inativada em emulsão injetável para trutas|ICTHIOVAC-LG LACTOCOCOSIS TRUCHA	Lactococcus petauri, strain TW-446.B3, Inactivated	Authorised	No	Trout - Golden/Rainbow/Redband/Steelhead	Emulsion for injection	Intraperitoneal use	QI10BB	Veterinary medicinal product subject to veterinary prescription	Portugal	box containing 1 bottle of 500 ml	Laboratorios Hipra S.A.
ICTHIOVAC-LG LACTOCOCOSIS TRUCHA|ICTHIOVAC-LG LACTOCOCOSIS TRUCHA EMULSIÓN INYECTABLE PARA TRUCHAS	Lactococcus petauri, strain TW-446.B3, Inactivated	Authorised	No	Trout - Golden/Rainbow/Redband/Steelhead	Emulsion for injection	Intraperitoneal use	QI10BB	Veterinary medicinal product subject to veterinary prescription	Spain	box containing 1 bottle of 500 ml	Laboratorios Hipra S.A.
SH-Levapet 280 mg/ml belsőleges oldat tengerimalacok, teknősők, kígyók, gyíkok és akváriumi halak részére A.U.V.	Levamisole hydrochloride	Authorised	No	Guinea pig|Snake|Lizard|Turtle|Fish (fresh water)	Oral solution	Spot-on use	QP52AE01	Veterinary medicinal product not subject to veterinary prescription	Hungary	10 ml|5 ml	Fortevit Kft.
ALPHA JECT micro 5, emulsion for injection for Atlantic salmon.|ALPHA JECT micro 5, stungulyf, fleyti fyrir atlantshafslax	Moritella viscosa, Inactivated|Aliivibrio salmonicida, Inactivated|Vibrio anguillarum, serotype O2a, Inactivated|Vibrio anguillarum, serotype O1, Inactivated|Aeromonas salmonicida, subsp. salmonicida, Inactivated	Authorised	No	Atlantic salmon	Emulsion for injection	Intraperitoneal use	QI10AB03	Veterinary medicinal product subject to veterinary prescription	Iceland	10 x 500 ml injection bags made of a multilayer plastic foil with inner layer of ethylene vinyl acetate (EVA). The giving port is closed with a bromobutyl rubber stopper.|500 ml injection bags made of a multilayer plastic foil with inner layer of ethylene vinyl acetate (EVA). The giving port is closed with a bromobutyl rubber stopper.|250 ml injection bags made of a multilayer plastic foil with i…	Pharmaq AS
ALPHA JECT micro 5, emulsion for injection for Atlantic salmon.|ALPHA JECT micro 5, stungulyf, fleyti fyrir atlantshafslax	Moritella viscosa, Inactivated|Aliivibrio salmonicida, Inactivated|Vibrio anguillarum, serotype O2a, Inactivated|Vibrio anguillarum, serotype O1, Inactivated|Aeromonas salmonicida, subsp. salmonicida, Inactivated	Authorised	Yes	Atlantic salmon	Emulsion for injection	Intraperitoneal use	QI10AB03	Veterinary medicinal product subject to veterinary prescription	Iceland	10 x 500 ml injection bags made of a multilayer plastic foil with inner layer of ethylene vinyl acetate (EVA). The giving port is closed with a bromobutyl rubber stopper.|500 ml injection bags made of a multilayer plastic foil with inner layer of ethylene vinyl acetate (EVA). The giving port is closed with a bromobutyl rubber stopper.|250 ml injection bags made of a multilayer plastic foil with i…	Pharmaq AS
ALPHA JECT micro 5 injeksjonsvæske, emulsjon til atlantisk laks|ALPHA JECT micro 5, emulsion for injection for Atlantic salmon.	Moritella viscosa, Inactivated|Aliivibrio salmonicida, Inactivated|Vibrio anguillarum, serotype O2a, Inactivated|Vibrio anguillarum, serotype O1, Inactivated|Aeromonas salmonicida, subsp. salmonicida, Inactivated	Authorised	Yes	Atlantic salmon	Emulsion for injection	Intraperitoneal use	QI10AB03	Veterinary medicinal product subject to veterinary prescription	Norway	10 x 500 ml injection bags made of a multilayer plastic foil with inner layer of ethylene vinyl acetate (EVA). The giving port is closed with a bromobutyl rubber stopper.|500 ml injection bags made of a multilayer plastic foil with inner layer of ethylene vinyl acetate (EVA). The giving port is closed with a bromobutyl rubber stopper.|250 ml injection bags made of a multilayer plastic foil with i…	Pharmaq AS
ALPHA JECT Moritella, injeksjonsvæske, emulsjon til atlantisk laks|Alpha Ject Moritella, emulsion for injection for atlantic salmon	Moritella viscosa, strain AL 21355, Inactivated	Authorised	Yes	Atlantic salmon	Emulsion for injection	Intraperitoneal use	QI10AB03	Veterinary medicinal product subject to veterinary prescription	Norway	10 x 250 ml vaksinepose laget av flerlags plastfolie med et indre lag av etylenvinylacetat (EVA). Injeksjonsporten er lukket med en brombutyl gummipropp med forsegling. Vaksineposen er pakket i en transparent zip-lock pose sammen med pakningsvedlegget|10 x 500 ml vaksinepose laget av flerlags plastfolie med et indre lag av etylenvinylacetat (EVA). Injeksjonsporten er lukket med en brombutyl gummi…	Pharmaq AS
INOXYL ACIDE OXOLINIQUE 240 SALMONIDES	Oxolinic acid	Authorised	No	Trout	Premix for medicated feeding stuff	Oral use	QJ01MB05	Veterinary medicinal product subject to veterinary prescription	France	Fut de 1 sache de 20 kg|Sac de 5 kg	Laboratoires Biove
LINACIVET 50% ΠΡΟΜΙΓΜΑ ΥΠΟ ΜΟΡΦΗ ΣΚΟΝΗΣ ΓΙΑ ΦΑΡΜΑΚΟΥΧΟ ΤΡΟΦΗ	Oxolinic acid	Authorised	No	Fish	Premix for medicated feeding stuff	Oral use	QJ01MB05	Veterinary medicinal product subject to veterinary prescription	Greece	Χάρτινοι σάκοι x 25kg|Χαρτοκιβώτια x 8 πλαστικούς σάκους x 2kg	Vethellas S.A.
LINACIVET 50% ΠΡΟΜΙΓΜΑ ΥΠΟ ΜΟΡΦΗ ΣΚΟΝΗΣ ΓΙΑ ΦΑΡΜΑΚΟΥΧΟ ΤΡΟΦΗ	Oxolinic acid	Authorised	Yes	Fish	Premix for medicated feeding stuff	Oral use	QJ01MB05	Veterinary medicinal product subject to veterinary prescription	Greece	Χάρτινοι σάκοι x 25kg|Χαρτοκιβώτια x 8 πλαστικούς σάκους x 2kg	Vethellas S.A.
Branzil Vet. 1000 mg/g oralt pulver|Branzil Vet. oralt pulver 1000 mg/g	Oxolinic acid|Oxolinic acid	Authorised	No	Aquaculture animals	Oral powder	Oral use	QJ01MB05	Veterinary medicinal product subject to veterinary prescription	Denmark	2,5 kg pulver i spand|1 kg pulver i spand	Aller Aqua A/S
Branzil Vet. 100 % premix|Branzil Vet. premix 100 %	Oxolinic acid|Oxolinic acid|Oxolinic acid|Oxolinic acid|Oxolinic acid|Oxolinic acid	Authorised	No	Aquaculture animals	Premix for medicated feeding stuff	Oral use	QJ01MB05	Veterinary medicinal product subject to veterinary prescription	Denmark	25 kg premix i tromle|5 kg premix i tromle|1 kg premix i tromle|20 kg premix i tromle|2,5 kg premix i tromle|30 kg premix i tromle	Aller Aqua A/S
OXYTER 200 BP, πρόμιγμα για παρασκευή φαρμακούχας ζωοτροφής σε κοκκώδη μορφή, για χορήγηση σε χοίρους, κουνέλια και ψάρια	Oxytetracycline	Authorised	No	Rabbit|Fish|Pig	Premix for medicated feeding stuff	In-feed use	QJ01AA06	Veterinary medicinal product subject to veterinary prescription	Cyprus	Χάρινοι πολυστρωματικοί σάκοι των 20kg με εσωτερικό φύλλο πολυαιθυλενίου, αλουμινίου.	Dox-al Italia S.p.A.
OSSIBIOTIC PREMIX 200 g/kg ossitetraciclina, premiscela per mangimi medicati per suini, conigli e pesci	Oxytetracycline	Authorised	Yes	Pig|Rabbit|Fish	Premix for medicated feeding stuff	In-feed use	QJ01AA06	Veterinary medicinal product subject to veterinary prescription	Italy	Sacchi in accoppiato carta-polietilene da 25 kg	Industria Italiana Integratori Trei S.p.A.
OSSIBIOTIC PREMIX 200 g/kg ossitetraciclina, premiscela per mangimi medicati per suini, conigli e pesci	Oxytetracycline	Authorised	No	Pig|Rabbit|Fish	Premix for medicated feeding stuff	In-feed use	QJ01AA06	Veterinary medicinal product subject to veterinary prescription	Italy	Sacchi in accoppiato carta-polietilene da 25 kg	Industria Italiana Integratori Trei S.p.A.
OSSIBIOTIC PREMIX 400 g/kg ossitetraciclina, premiscela per mangimi medicati per suini, conigli e pesci	Oxytetracycline	Authorised	No	Pig|Rabbit|Fish	Premix for medicated feeding stuff	In-feed use	QJ01AA06	Veterinary medicinal product subject to veterinary prescription	Italy	Sacchi in accoppiato carta-polietilene da 25 kg	Industria Italiana Integratori Trei S.p.A.
OSSITETRA 200 PREMIX	Oxytetracycline	Authorised	No	Quail|Duck|Guinea fowl|Pheasant|Rabbit|Fish|Pig	Premix for medicated feeding stuff	In-feed use	QJ01AA06	Veterinary medicinal product subject to veterinary prescription	Italy	SACCO DA 10 KG|SACCO DA 25 KG -ESAURIMENTO SCORTE|SACCO DA 10 KG (SUINI, CONIGLI, PESCI)	HuVepharma
OXITER 200 BMP	Oxytetracycline	Authorised	No	Rabbit|Fish|Pig	Premix for medicated feeding stuff	In-feed use	QJ01AA06	Veterinary medicinal product subject to veterinary prescription	Italy	Sacco in carta multistrato con interno alluminato da 20 kg	Dox-al Italia S.p.A.
Anprociclina 200, 200 g/kg premiscela per alimenti medicamentosi per suini, conigli e pesci	Oxytetracycline dihydrate	Authorised	Yes	Rabbit|Fish|Pig	Premix for medicated feeding stuff	In-feed use	QJ01AA06	Veterinary medicinal product subject to veterinary prescription	Italy	CONFEZIONE DA 25 KG|CONFEZIONE DA 10 KG	CHEMIFARMA S.P.A.
OXYTETRACYCLINUM 20% pulvis hydrosolubilis|ОКСИТЕТРАЦИКЛИН 20% водоразтворим прах	Oxytetracycline hydrochloride	Authorised	No	Cattle (calf)|Sheep (lamb)|Pig|Fish|Chicken (hen)|Turkey	Oral powder	In drinking water use	QJ01AA06	Veterinary medicinal product subject to veterinary prescription	Bulgaria	Пликове, изработени от трипластово фолио – полиетилен, полипропилен с алуминиево фолио с нетно тегло 10 g|Пликове, изработени от трипластово фолио – полиетилен, полипропилен с алуминиево фолио с нетно тегло 1 kg|Пликове, изработени от трипластово фолио – полиетилен, полипропилен с алуминиево фолио с нетно тегло 500 g|Пликове, изработени от трипластово фолио – полиетилен, полипропилен с алуминиево…	Farma Vet OOD
TERAMICYN – FARMA OXYTETRACYCLINUM 5% pulvis hydrosolubilis|ТЕРАМИЦИН – ФАРМА ОКСИТЕТРАЦИКЛИН 5% водоразтворим прах	Oxytetracycline hydrochloride	Authorised	No	Cattle (calf)|Sheep (lamb)|Pig|Fish|Chicken (hen)|Turkey	Oral powder	In drinking water use	QJ01AA06	Veterinary medicinal product subject to veterinary prescription	Bulgaria	Пликове, изработени от трипластово фолио – полиетилен, полипропилен с алуминиево фолио с нетно тегло 1 kg|Пликове, изработени от трипластово фолио – полиетилен, полипропилен с алуминиево фолио с нетно тегло 500 g|Пликове, изработени от трипластово фолио – полиетилен, полипропилен с алуминиево фолио с нетно тегло 200 g|Пликове, изработени от трипластово фолио – полиетилен, полипропилен с алуминиев…	Farma Vet OOD
TERRAMYCIN 20% ΚΟΝΙΣ ΓΙΑ ΠΟΣΙΜΟ ΔΙΑΛΥΜΑ	Oxytetracycline hydrochloride	Authorised	No	Fish|Turkey|Cattle|Pig	Powder for oral solution	Oral use	QJ01AA06	Veterinary medicinal product subject to veterinary prescription	Greece	Φάκελος των 100g|Φάκελος των 250g	Zoetis Hellas S.A.
AQUACEN OXITETRACICLINA|AQUACEN oxytetracycline hydrochloride 1000 mg/g medicated premix	Oxytetracycline hydrochloride	Authorised	No	Salmonid|Turbot|Seabass|Gilthead|Eel - European|Carp	Premix for medicated feeding stuff	In-feed use	QJ01AA06	Medicinal product subject to medical prescription	Greece	bag of 1 kg|bag of 20 kg	Cenavisa S.L.
AQUACEN OXITETRACICLINA|AQUACEN oxytetracycline hydrochloride 1000 mg/g medicated premix	Oxytetracycline hydrochloride	Authorised	No	Salmonid|Turbot|Seabass|Gilthead|Eel - European|Carp	Premix for medicated feeding stuff	In-feed use	QJ01AA06	Medicinal product subject to medical prescription	Greece	bag of 1 kg|bag of 20 kg	Cenavisa S.L.
AQUACEN OXITETRACICLINA|AQUACEN oxytetracycline hydrochloride 1000 mg/g medicated premix	Oxytetracycline hydrochloride	Authorised	No	Salmonid|Turbot|Seabass|Gilthead|Eel - European|Carp	Premix for medicated feeding stuff	In-feed use	QJ01AA06	Medicinal product subject to medical prescription	Greece	bag of 1 kg|bag of 20 kg	Cenavisa S.L.
AQUACEN OXITETRACICLINA|AQUACEN oxytetracycline hydrochloride 1000 mg/g medicated premix	Oxytetracycline hydrochloride	Authorised	No	Salmonid|Turbot|Seabass|Gilthead|Eel - European|Carp	Premix for medicated feeding stuff	In-feed use	QJ01AA06	Medicinal product subject to medical prescription	Greece	bag of 1 kg|bag of 20 kg	Cenavisa S.L.
AQUACEN OXITETRACICLINA|AQUACEN oxytetracycline hydrochloride 1000 mg/g medicated premix	Oxytetracycline hydrochloride	Authorised	No	Salmonid|Turbot|Seabass|Gilthead|Eel - European|Carp	Premix for medicated feeding stuff	In-feed use	QJ01AA06	Medicinal product subject to medical prescription	Greece	bag of 1 kg|bag of 20 kg	Cenavisa S.L.
Maracycline 500 mg/g Premix for Medicated Feeding	Oxytetracycline hydrochloride	Authorised	No	Atlantic salmon	Premix for medicated feeding stuff	Oral use	QJ01AA06	Veterinary medicinal product subject to veterinary prescription	Ireland	20 kg HDPE sealed bags, placed in fibre board drums|2 kg HDPE sealed bags, placed in HDPE buckets	Univet Limited
Maracycline Powder 100 % w/w Premix for Medicated Feed	Oxytetracycline hydrochloride	Authorised	No	Atlantic salmon	Premix for medicated feeding stuff	Oral use	QJ01AA06	Veterinary medicinal product subject to veterinary prescription	Ireland	20 kg HDPE sealed bags, placed in fibre board drums.|2 kg HDPE sealed bags, placed in HDPP buckets.	Univet Limited
Egocin 20 %, 200 mg/g, premiks za izradu ljekovite hrane za životinje, za svinje i ribe (pastrve i šarane)	Oxytetracycline hydrochloride	Authorised	Yes	Pig|Trout|Carp	Premix for medicated feeding stuff	Oral use	QJ01AA06	Veterinary medicinal product subject to veterinary prescription	Croatia	Vrećica poliester/aluminij/polietilen niske gustoće sa 100 g praška.|Vreća papir/papir/papir/polietilen visoke gustoće s 25 kg praška|Vrećica poliester/aluminij/polietilen niske gustoće s 1 kg praška.	KRKA
Egocin 20 %, 200 mg/g, premiks za izradu ljekovite hrane za životinje, za svinje i ribe (pastrve i šarane)	Oxytetracycline hydrochloride	Authorised	Yes	Pig|Trout|Carp	Premix for medicated feeding stuff	Oral use	QJ01AA06	Veterinary medicinal product subject to veterinary prescription	Croatia	Vrećica poliester/aluminij/polietilen niske gustoće sa 100 g praška.|Vreća papir/papir/papir/polietilen visoke gustoće s 25 kg praška|Vrećica poliester/aluminij/polietilen niske gustoće s 1 kg praška.	KRKA
Orimycin vet 200 mg/g jauhe	Oxytetracycline hydrochloride	Authorised	Yes	Fish|Cattle (calf)|Mink|Pig	Oral powder	Oral use	QJ01AA06	Veterinary medicinal product subject to veterinary prescription	Finland	Muovipussi (10 kg)|Muoviastia (1 kg)	Orion Corporation
PS OXYTETRACYCLINE AQUACULTURE	Oxytetracycline hydrochloride	Authorised	Yes	Eel - European|Sea bream|Carp|Turbot|Seabass|Salmonid	Premix for medicated feeding stuff	Oral use	QJ01AA06	Veterinary medicinal product subject to veterinary prescription	France	Sac de 25 kg|Sac de 5 kg	Huvepharma S.A.
PS OXYTETRACYCLINE AQUACULTURE	Oxytetracycline hydrochloride	Authorised	Yes	Eel - European|Sea bream|Carp|Turbot|Seabass|Salmonid	Premix for medicated feeding stuff	Oral use	QJ01AA06	Veterinary medicinal product subject to veterinary prescription	France	Sac de 25 kg|Sac de 5 kg	Huvepharma S.A.
PS OXYTETRACYCLINE AQUACULTURE	Oxytetracycline hydrochloride	Authorised	Yes	Eel - European|Sea bream|Carp|Turbot|Seabass|Salmonid	Premix for medicated feeding stuff	Oral use	QJ01AA06	Veterinary medicinal product subject to veterinary prescription	France	Sac de 25 kg|Sac de 5 kg	Huvepharma S.A.
PS OXYTETRACYCLINE AQUACULTURE	Oxytetracycline hydrochloride	Authorised	Yes	Eel - European|Sea bream|Carp|Turbot|Seabass|Salmonid	Premix for medicated feeding stuff	Oral use	QJ01AA06	Veterinary medicinal product subject to veterinary prescription	France	Sac de 25 kg|Sac de 5 kg	Huvepharma S.A.
PS OXYTETRACYCLINE AQUACULTURE	Oxytetracycline hydrochloride	Authorised	Yes	Eel - European|Sea bream|Carp|Turbot|Seabass|Salmonid	Premix for medicated feeding stuff	Oral use	QJ01AA06	Veterinary medicinal product subject to veterinary prescription	France	Sac de 25 kg|Sac de 5 kg	Huvepharma S.A.
AQUACEN OXITETRACICLINA|OSSITETRACICLINA CENAVISA	Oxytetracycline hydrochloride	Authorised	No	Salmonid|Turbot|Seabass|Gilthead|Eel - European|Carp	Premix for medicated feeding stuff	In-feed use	QJ01AA06	Veterinary medicinal product subject to veterinary prescription	Italy	bag of 1 kg|bag of 20 kg	Cenavisa S.L.
AQUACEN OXITETRACICLINA|OSSITETRACICLINA CENAVISA	Oxytetracycline hydrochloride	Authorised	No	Salmonid|Turbot|Seabass|Gilthead|Eel - European|Carp	Premix for medicated feeding stuff	In-feed use	QJ01AA06	Veterinary medicinal product subject to veterinary prescription	Italy	bag of 1 kg|bag of 20 kg	Cenavisa S.L.
AQUACEN OXITETRACICLINA|OSSITETRACICLINA CENAVISA	Oxytetracycline hydrochloride	Authorised	No	Salmonid|Turbot|Seabass|Gilthead|Eel - European|Carp	Premix for medicated feeding stuff	In-feed use	QJ01AA06	Veterinary medicinal product subject to veterinary prescription	Italy	bag of 1 kg|bag of 20 kg	Cenavisa S.L.
AQUACEN OXITETRACICLINA|OSSITETRACICLINA CENAVISA	Oxytetracycline hydrochloride	Authorised	No	Salmonid|Turbot|Seabass|Gilthead|Eel - European|Carp	Premix for medicated feeding stuff	In-feed use	QJ01AA06	Veterinary medicinal product subject to veterinary prescription	Italy	bag of 1 kg|bag of 20 kg	Cenavisa S.L.
AQUACEN OXITETRACICLINA|OSSITETRACICLINA CENAVISA	Oxytetracycline hydrochloride	Authorised	No	Salmonid|Turbot|Seabass|Gilthead|Eel - European|Carp	Premix for medicated feeding stuff	In-feed use	QJ01AA06	Veterinary medicinal product subject to veterinary prescription	Italy	bag of 1 kg|bag of 20 kg	Cenavisa S.L.
OXYTETRACYCLINE 50% /VETHELLAS, πρόμιγμα υπό μορφή σκόνης για φαρμακούχο τροφή	Oxytetracycline hydrochloride	Authorised	Yes	Seabass|Sea bream	Premix for medicated feeding stuff	Oral use	QJ01AA06	Veterinary medicinal product subject to veterinary prescription	Greece	ΧΑΡΤΟΚΙΒΩΤΙΑ x 8 ΠΛΑΣΤΙΚΟΥΣ ΣΑΚΟΥΣ ΠΟΛΥΑΙΘΥΛΕΝΙΟΥ x 2KG|ΧΑΡΤΙΝΟΣ ΣΑΚΟΣ ΜΕ ΕΣΩΤΕΡΙΚΗ ΕΠΕΝΔΥΣΗ ΠΟΛΥΑΙΘΥΛΕΝΙΟΥ x 25KG	Vethellas S.A.
OXYTETRACYCLINE 50% /VETHELLAS, πρόμιγμα υπό μορφή σκόνης για φαρμακούχο τροφή	Oxytetracycline hydrochloride	Authorised	Yes	Seabass|Sea bream	Premix for medicated feeding stuff	Oral use	QJ01AA06	Veterinary medicinal product subject to veterinary prescription	Greece	ΧΑΡΤΟΚΙΒΩΤΙΑ x 8 ΠΛΑΣΤΙΚΟΥΣ ΣΑΚΟΥΣ ΠΟΛΥΑΙΘΥΛΕΝΙΟΥ x 2KG|ΧΑΡΤΙΝΟΣ ΣΑΚΟΣ ΜΕ ΕΣΩΤΕΡΙΚΗ ΕΠΕΝΔΥΣΗ ΠΟΛΥΑΙΘΥΛΕΝΙΟΥ x 25KG	Vethellas S.A.
OXYTETRACYCLINE 100%/ VETHELLAS 100%, Πρόμιγμα για φαρμακούχo τροφή	Oxytetracycline hydrochloride	Authorised	Yes	Atlantic salmon|Seabass	Premix for medicated feeding stuff	Oral use	QJ01AA06	Veterinary medicinal product subject to veterinary prescription	Greece	Xάρτινοι σάκοι πολλαπλών τοιχωμάτων με (εσωτερική) επένδυση πολυαιθυλενίου (LDPE) 25 Kg|Φάκελοι αλουμινόφυλλου με εσωτερική επένδυση πολυαιθυλενίου (LDPE) 100 g|Φάκελοι αλουμινόφυλλου με εσωτερική επένδυση πολυαιθυλενίου (LDPE) 1000 g|Φάκελοι αλουμινόφυλλου με εσωτερική επένδυση πολυαιθυλενίου (LDPE) 2000 g	Vethellas S.A.
OXYTETRACYCLINE 100%/ VETHELLAS 100%, Πρόμιγμα για φαρμακούχo τροφή	Oxytetracycline hydrochloride	Authorised	Yes	Atlantic salmon|Seabass	Premix for medicated feeding stuff	Oral use	QJ01AA06	Veterinary medicinal product subject to veterinary prescription	Greece	Xάρτινοι σάκοι πολλαπλών τοιχωμάτων με (εσωτερική) επένδυση πολυαιθυλενίου (LDPE) 25 Kg|Φάκελοι αλουμινόφυλλου με εσωτερική επένδυση πολυαιθυλενίου (LDPE) 100 g|Φάκελοι αλουμινόφυλλου με εσωτερική επένδυση πολυαιθυλενίου (LDPE) 1000 g|Φάκελοι αλουμινόφυλλου με εσωτερική επένδυση πολυαιθυλενίου (LDPE) 2000 g	Vethellas S.A.
Ichtioxan 750 mg/g Proszek do sporządzania roztworu	Oxytetracycline hydrochloride	Authorised	Yes	Carp|Trout	Oral solution	In-feed use	QJ01AA06	Veterinary medicinal product subject to veterinary prescription	Poland	Pojemniki z HDPE, zamknięte wieczkiem z LDPE, zawierające 50 g produktu|Pojemniki z HDPE, zamknięte wieczkiem z LDPE, zawierające 100 g produktu|Pojemniki z HDPE, zamknięte wieczkiem z LDPE, zawierające 500 g produktu.|Pojemniki z HDPE, zamknięte wieczkiem z LDPE, zawierające 1000 g produktu.|Pojemniki z HDPE, zamknięte wieczkiem z LDPE, zawierające 750 g produktu	Biofaktor Sp. z o.o.
Ichtioxan 750 mg/g Proszek do sporządzania roztworu	Oxytetracycline hydrochloride	Authorised	Yes	Carp|Trout	Oral solution	In-feed use	QJ01AA06	Veterinary medicinal product subject to veterinary prescription	Poland	Pojemniki z HDPE, zamknięte wieczkiem z LDPE, zawierające 50 g produktu|Pojemniki z HDPE, zamknięte wieczkiem z LDPE, zawierające 100 g produktu|Pojemniki z HDPE, zamknięte wieczkiem z LDPE, zawierające 500 g produktu.|Pojemniki z HDPE, zamknięte wieczkiem z LDPE, zawierające 1000 g produktu.|Pojemniki z HDPE, zamknięte wieczkiem z LDPE, zawierające 750 g produktu	Biofaktor Sp. z o.o.
OXITETRACICLINA FP 900 mg/g pulbere pentru utilizare în apa de băut/înlocuitor de lapte	Oxytetracycline hydrochloride	Authorised	Yes	Pig|Cattle (suckling calf)|Horse (suckling foal)|Sheep (suckling lamb)|Goat (suckling kid)|Rabbit|Dog|Chicken (broiler)|Turkey|Duck|Goose|Chicken|Fish	Oral powder	Buccal use	QJ01AA06		Romania	Saci PE/hartie x 25 kg|Saci PE/hartie x 20 kg|Saci PE/hartie x 10 kg|pungi din polipropilena multistrat x 5 kg; cutie din carton cu 2 pungi x 5 kg|pungi din polipropilena multistrat x 1 kg|pungi din polipropilena multistrat x 500 g|pungi din polipropilena multistrat x 100 g|pungi din polipropilena multistrat x 50 g|pungi din polipropilena multistrat x 25 g|pungi din polipropilena multistrat x 10 …	Pasteur Filiala Filipesti S.A.
OXIDEM 50	Oxytetracycline hydrochloride	Authorised	Yes	Pig|Chicken|Fish	Powder for oral solution	Oral use	QJ01AA06		Romania	pungi PET x 50 kg|pungi PET x 25 kg|pungi PET x 10 kg|pungi PET x 5 kg|pungi PET x 1000 g|pungi PET x 500 g|pungi PET x 100 g|pungi PET x 50 g|pungi PET x 25 g|pungi PET x 10 g	Delos Impex 96 SRL
OXITETRACICLINA FP 200 mg/g pulbere pentru utilizare în apa de băut	Oxytetracycline hydrochloride	Authorised	Yes	Pig|Horse (colt)|Cattle (calf)|Sheep (lamb)|Goat (kid)|Rabbit|Mink|Dog|Cat|Chicken (broiler)|Chicken|Turkey|Duck|Goose|Trout|Carp	Oral powder	Buccal use	QJ01AA06	Veterinary medicinal product subject to veterinary prescription	Romania	saci din hartie x 20 kg|pungi din hartie x 1 kg|pungi din hartie x 500 g|pungi din hartie x 200 g|pungi din hartie x 100 g|pungi din hartie x 25 g|pungi din hartie x 10 g|pungi din hartie x 50 g	Pasteur Filiala Filipesti S.A.
OXITETRACICLINA FP 200 mg/g pulbere pentru utilizare în apa de băut	Oxytetracycline hydrochloride	Authorised	Yes	Pig|Horse (colt)|Cattle (calf)|Sheep (lamb)|Goat (kid)|Rabbit|Mink|Dog|Cat|Chicken (broiler)|Chicken|Turkey|Duck|Goose|Trout|Carp	Oral powder	Buccal use	QJ01AA06	Veterinary medicinal product subject to veterinary prescription	Romania	saci din hartie x 20 kg|pungi din hartie x 1 kg|pungi din hartie x 500 g|pungi din hartie x 200 g|pungi din hartie x 100 g|pungi din hartie x 25 g|pungi din hartie x 10 g|pungi din hartie x 50 g	Pasteur Filiala Filipesti S.A.
Egocin 20 g/100 g peroralni prašek	Oxytetracycline hydrochloride	Authorised	Yes	Poultry|Pig|Cattle (calf)|Sheep (lamb)|Goat (kid)|Trout|Carp	Oral powder	In-feed use	QJ01AA06	Veterinary medicinal product subject to veterinary prescription	Slovenia	Prašek po 25 kg pakiran v papirnate vreče, na katero je nalepljena samolepilna etiketa. Navodilo je pritrjeno na vrečo.|Prašek po 1 kg pakiran v alu-triplex folijo, na katero je nalepljena samolepilna etiketa, v transportni škatli je dodano navodilo.|Prašek po 100 g pakiran v alu-triplex folijo, na katero je nalepljena samolepilna etiketa, v transportni škatli je dodano navodilo.	KRKA
Egocin 20 g/100 g peroralni prašek	Oxytetracycline hydrochloride	Authorised	Yes	Poultry|Pig|Cattle (calf)|Sheep (lamb)|Goat (kid)|Trout|Carp	Oral powder	In-feed use	QJ01AA06	Veterinary medicinal product subject to veterinary prescription	Slovenia	Prašek po 25 kg pakiran v papirnate vreče, na katero je nalepljena samolepilna etiketa. Navodilo je pritrjeno na vrečo.|Prašek po 1 kg pakiran v alu-triplex folijo, na katero je nalepljena samolepilna etiketa, v transportni škatli je dodano navodilo.|Prašek po 100 g pakiran v alu-triplex folijo, na katero je nalepljena samolepilna etiketa, v transportni škatli je dodano navodilo.	KRKA
ACUIMIX 750 mg/g, Pré-Mistura medicamentosa para alimento medicamentoso para salmonídeos, robalos, douradas, rodovalhos, enguias e carpas.	Oxytetracycline hydrochloride	Authorised	No	Salmonid|Seabass|Sea bream|Eel - European|Carp|Turbot	Premix for medicated feeding stuff	Oral use	QJ01AA06	Veterinary medicinal product subject to veterinary prescription	Portugal	saco 5 Kg|saco 25 Kg	Huvepharma S.A.
ACUIMIX 750 mg/g, Pré-Mistura medicamentosa para alimento medicamentoso para salmonídeos, robalos, douradas, rodovalhos, enguias e carpas.	Oxytetracycline hydrochloride	Authorised	No	Salmonid|Seabass|Sea bream|Eel - European|Carp|Turbot	Premix for medicated feeding stuff	Oral use	QJ01AA06	Veterinary medicinal product subject to veterinary prescription	Portugal	saco 5 Kg|saco 25 Kg	Huvepharma S.A.
ACUIMIX 750 mg/g, Pré-Mistura medicamentosa para alimento medicamentoso para salmonídeos, robalos, douradas, rodovalhos, enguias e carpas.	Oxytetracycline hydrochloride	Authorised	No	Salmonid|Seabass|Sea bream|Eel - European|Carp|Turbot	Premix for medicated feeding stuff	Oral use	QJ01AA06	Veterinary medicinal product subject to veterinary prescription	Portugal	saco 5 Kg|saco 25 Kg	Huvepharma S.A.
ACUIMIX 750 mg/g, Pré-Mistura medicamentosa para alimento medicamentoso para salmonídeos, robalos, douradas, rodovalhos, enguias e carpas.	Oxytetracycline hydrochloride	Authorised	No	Salmonid|Seabass|Sea bream|Eel - European|Carp|Turbot	Premix for medicated feeding stuff	Oral use	QJ01AA06	Veterinary medicinal product subject to veterinary prescription	Portugal	saco 5 Kg|saco 25 Kg	Huvepharma S.A.
ACUIMIX 750 mg/g, Pré-Mistura medicamentosa para alimento medicamentoso para salmonídeos, robalos, douradas, rodovalhos, enguias e carpas.	Oxytetracycline hydrochloride	Authorised	No	Salmonid|Seabass|Sea bream|Eel - European|Carp|Turbot	Premix for medicated feeding stuff	Oral use	QJ01AA06	Veterinary medicinal product subject to veterinary prescription	Portugal	saco 5 Kg|saco 25 Kg	Huvepharma S.A.
AQUACEN CLORIDRATO OXITETRACICLINA 1000 mg/g Pré-mistura medicamentosa para alimento medicamentoso|AQUACEN OXITETRACICLINA	Oxytetracycline hydrochloride	Authorised	No	Salmonid|Turbot|Seabass|Gilthead|Eel - European|Carp	Premix for medicated feeding stuff	In-feed use	QJ01AA06	Veterinary medicinal product subject to veterinary prescription	Portugal	bag of 1 kg|bag of 20 kg	Cenavisa S.L.
AQUACEN CLORIDRATO OXITETRACICLINA 1000 mg/g Pré-mistura medicamentosa para alimento medicamentoso|AQUACEN OXITETRACICLINA	Oxytetracycline hydrochloride	Authorised	No	Salmonid|Turbot|Seabass|Gilthead|Eel - European|Carp	Premix for medicated feeding stuff	In-feed use	QJ01AA06	Veterinary medicinal product subject to veterinary prescription	Portugal	bag of 1 kg|bag of 20 kg	Cenavisa S.L.
AQUACEN CLORIDRATO OXITETRACICLINA 1000 mg/g Pré-mistura medicamentosa para alimento medicamentoso|AQUACEN OXITETRACICLINA	Oxytetracycline hydrochloride	Authorised	No	Salmonid|Turbot|Seabass|Gilthead|Eel - European|Carp	Premix for medicated feeding stuff	In-feed use	QJ01AA06	Veterinary medicinal product subject to veterinary prescription	Portugal	bag of 1 kg|bag of 20 kg	Cenavisa S.L.
AQUACEN CLORIDRATO OXITETRACICLINA 1000 mg/g Pré-mistura medicamentosa para alimento medicamentoso|AQUACEN OXITETRACICLINA	Oxytetracycline hydrochloride	Authorised	No	Salmonid|Turbot|Seabass|Gilthead|Eel - European|Carp	Premix for medicated feeding stuff	In-feed use	QJ01AA06	Veterinary medicinal product subject to veterinary prescription	Portugal	bag of 1 kg|bag of 20 kg	Cenavisa S.L.
AQUACEN CLORIDRATO OXITETRACICLINA 1000 mg/g Pré-mistura medicamentosa para alimento medicamentoso|AQUACEN OXITETRACICLINA	Oxytetracycline hydrochloride	Authorised	No	Salmonid|Turbot|Seabass|Gilthead|Eel - European|Carp	Premix for medicated feeding stuff	In-feed use	QJ01AA06	Veterinary medicinal product subject to veterinary prescription	Portugal	bag of 1 kg|bag of 20 kg	Cenavisa S.L.
ACUIMIX 750 mg/g PREMEZCLA MEDICAMENTOSA	Oxytetracycline hydrochloride	Authorised	No	Salmonid|Turbot|Seabass|Gilthead|Eel - European|Carp	Premix for medicated feeding stuff	In-feed use	QJ01AA06	Veterinary medicinal product subject to veterinary prescription	Spain	Bolsa de 5 kg|Bolsa de 25 kg	Huvepharma S.A.
AQUACEN OXITETRACICLINA|AQUACEN OXITETRACICLINA HIDROCLORURO 1000 mg/g PREMEZCLA MEDICAMENTOSA	Oxytetracycline hydrochloride	Authorised	No	Salmonid|Turbot|Seabass|Gilthead|Eel - European|Carp	Premix for medicated feeding stuff	In-feed use	QJ01AA06	Veterinary medicinal product subject to veterinary prescription	Spain	bag of 1 kg|bag of 20 kg	Cenavisa S.L.
ACUIMIX 750 mg/g PREMEZCLA MEDICAMENTOSA	Oxytetracycline hydrochloride	Authorised	No	Salmonid|Turbot|Seabass|Gilthead|Eel - European|Carp	Premix for medicated feeding stuff	In-feed use	QJ01AA06	Veterinary medicinal product subject to veterinary prescription	Spain	Bolsa de 5 kg|Bolsa de 25 kg	Huvepharma S.A.
AQUACEN OXITETRACICLINA|AQUACEN OXITETRACICLINA HIDROCLORURO 1000 mg/g PREMEZCLA MEDICAMENTOSA	Oxytetracycline hydrochloride	Authorised	No	Salmonid|Turbot|Seabass|Gilthead|Eel - European|Carp	Premix for medicated feeding stuff	In-feed use	QJ01AA06	Veterinary medicinal product subject to veterinary prescription	Spain	bag of 1 kg|bag of 20 kg	Cenavisa S.L.
ACUIMIX 750 mg/g PREMEZCLA MEDICAMENTOSA	Oxytetracycline hydrochloride	Authorised	No	Salmonid|Turbot|Seabass|Gilthead|Eel - European|Carp	Premix for medicated feeding stuff	In-feed use	QJ01AA06	Veterinary medicinal product subject to veterinary prescription	Spain	Bolsa de 5 kg|Bolsa de 25 kg	Huvepharma S.A.
AQUACEN OXITETRACICLINA|AQUACEN OXITETRACICLINA HIDROCLORURO 1000 mg/g PREMEZCLA MEDICAMENTOSA	Oxytetracycline hydrochloride	Authorised	No	Salmonid|Turbot|Seabass|Gilthead|Eel - European|Carp	Premix for medicated feeding stuff	In-feed use	QJ01AA06	Veterinary medicinal product subject to veterinary prescription	Spain	bag of 1 kg|bag of 20 kg	Cenavisa S.L.
ACUIMIX 750 mg/g PREMEZCLA MEDICAMENTOSA	Oxytetracycline hydrochloride	Authorised	No	Salmonid|Turbot|Seabass|Gilthead|Eel - European|Carp	Premix for medicated feeding stuff	In-feed use	QJ01AA06	Veterinary medicinal product subject to veterinary prescription	Spain	Bolsa de 5 kg|Bolsa de 25 kg	Huvepharma S.A.
AQUACEN OXITETRACICLINA|AQUACEN OXITETRACICLINA HIDROCLORURO 1000 mg/g PREMEZCLA MEDICAMENTOSA	Oxytetracycline hydrochloride	Authorised	No	Salmonid|Turbot|Seabass|Gilthead|Eel - European|Carp	Premix for medicated feeding stuff	In-feed use	QJ01AA06	Veterinary medicinal product subject to veterinary prescription	Spain	bag of 1 kg|bag of 20 kg	Cenavisa S.L.
ACUIMIX 750 mg/g PREMEZCLA MEDICAMENTOSA	Oxytetracycline hydrochloride	Authorised	No	Salmonid|Turbot|Seabass|Gilthead|Eel - European|Carp	Premix for medicated feeding stuff	In-feed use	QJ01AA06	Veterinary medicinal product subject to veterinary prescription	Spain	Bolsa de 5 kg|Bolsa de 25 kg	Huvepharma S.A.
AQUACEN OXITETRACICLINA|AQUACEN OXITETRACICLINA HIDROCLORURO 1000 mg/g PREMEZCLA MEDICAMENTOSA	Oxytetracycline hydrochloride	Authorised	No	Salmonid|Turbot|Seabass|Gilthead|Eel - European|Carp	Premix for medicated feeding stuff	In-feed use	QJ01AA06	Veterinary medicinal product subject to veterinary prescription	Spain	bag of 1 kg|bag of 20 kg	Cenavisa S.L.
RUPIN SPECIAL, Granule	Oxytetracycline hydrochloride|RETINOL ACETATE|Colecalciferol	Authorised	No	Cyprinids	Granules	Water-borne use	QJ01AA56	Veterinary medicinal product subject to veterinary prescription	Czechia	papír pytel 1 x 5.0 kg|papír pytel 1 x 10.0 kg|papír pytel 1 x 20.0 kg|papír pytel 1 x 25.0 kg|papír pytel 1 x 40.0 kg|papír pytel 1 x 50.0 kg	Tekro spol. s r.o.
ALPHA DIP 2000, εναιώρημα εμβάπτισης για λαβράκια	Photobacterium damselae, subsp. piscicida, Inactivated|Vibrio anguillarum, serotype O1, strain R-82, Inactivated	Authorised	Yes	Seabass	Dip suspension	Dipping	QI10C	Veterinary medicinal product subject to veterinary prescription	Greece	1 BOTTLE (ΠΛΑΣΤΙΚΗ) x 1000ml|1 BOTTLE (PET) x 1000ml|6 BOTTLE (ΠΛΑΣΤΙΚΗ) x 1000ml|6 BOTTLE (PET) x 1000ml	Pharmaq AS
ALPHA JECT 2000 emulsion for injection for sea bass|ALPHA JECT 2000, emulzija za injekciju, za brancine	Photobacterium damselae, subsp. piscicida, strain AL 5051, Inactivated|Vibrio anguillarum, serotype O1, strain AL 112, Inactivated	Authorised	No	Seabass	Emulsion for injection	Intraperitoneal use	QI10X	Veterinary medicinal product subject to veterinary prescription	Croatia	bottle of 500 ml	Pharmaq AS
ALPHA JECT micro 2000 emulsion for injection for sea bass|ALPHA JECT micro 2000, emulzija za injekciju, za brancine	Photobacterium damselae, subsp. piscicida, strain AL 5051, Inactivated|Vibrio anguillarum, serotype O1, strain AL 112, Inactivated	Authorised	No	Seabass	Emulsion for injection	Intraperitoneal use	QI10X	Veterinary medicinal product subject to veterinary prescription	Croatia	10 bags of 500 ml|500 ml bag corresponding to approximately 10000 doses.|250 ml bag corresponding to approximately 5 000 doses.	Pharmaq AS
ALPHA JECT micro 2000 emulsion for injection for sea bass|ALPHA JECT micro 2000 ενέσιμο γαλάκτωμα για λαβράκι	Photobacterium damselae, subsp. piscicida, strain AL 5051, Inactivated|Vibrio anguillarum, serotype O1, strain AL 112, Inactivated	Authorised	No	Seabass	Emulsion for injection	Intraperitoneal use	QI10X	Veterinary medicinal product subject to veterinary prescription	Cyprus	10 bags of 500 ml|500 ml bag corresponding to approximately 10000 doses.|250 ml bag corresponding to approximately 5 000 doses.	Pharmaq AS
ALPHA JECT micro 2000 emulsion for injection for sea bass|ALPHA JECT micro 2000, emulzija za injekciju, za brancine	Photobacterium damselae, subsp. piscicida, strain AL 5051, Inactivated|Vibrio anguillarum, serotype O1, strain AL 112, Inactivated	Authorised	Yes	Seabass	Emulsion for injection	Intraperitoneal use	QI10X	Veterinary medicinal product subject to veterinary prescription	Croatia	10 bags of 500 ml|500 ml bag corresponding to approximately 10000 doses.|250 ml bag corresponding to approximately 5 000 doses.	Pharmaq AS
ALPHA JECT MICRO 2000 EMULSION INJECTABLE POUR BAR|ALPHA JECT micro 2000 emulsion for injection for sea bass	Photobacterium damselae, subsp. piscicida, strain AL 5051, Inactivated|Vibrio anguillarum, serotype O1, strain AL 112, Inactivated	Authorised	Yes	Seabass	Emulsion for injection	Intraperitoneal use	QI10X	Veterinary medicinal product subject to veterinary prescription	France	10 bags of 500 ml|500 ml bag corresponding to approximately 10000 doses.|250 ml bag corresponding to approximately 5 000 doses.	Pharmaq AS
ALPHA JECT 2000, ενέσιμο γαλάκτωμα για λαβράκια	Photobacterium damselae, subsp. piscicida, strain AL 5051, Inactivated|Vibrio anguillarum, serotype O1, strain AL 112, Inactivated	Authorised	Yes	Seabass	Emulsion for injection	Intraperitoneal use	QI10X	Veterinary medicinal product subject to veterinary prescription	Greece	Σάκος (UVO) των 500ml|HDPE Φιάλη των 500ml	Pharmaq AS
ALPHA JECT micro 2000 emulsion for injection for sea bass|ALPHA JECT micro 2000, ενέσιμο γαλάκτωμα για λαβράκι	Photobacterium damselae, subsp. piscicida, strain AL 5051, Inactivated|Vibrio anguillarum, serotype O1, strain AL 112, Inactivated	Authorised	Yes	Seabass	Emulsion for injection	Intraperitoneal use	QI10X	Veterinary medicinal product subject to veterinary prescription	Greece	10 bags of 500 ml|500 ml bag corresponding to approximately 10000 doses.|250 ml bag corresponding to approximately 5 000 doses.	Pharmaq AS
ALPHA JECT micro 2000 emulsion for injection for sea bass|ALPHA JECT micro 2000 emulsione iniettabile per branzino	Photobacterium damselae, subsp. piscicida, strain AL 5051, Inactivated|Vibrio anguillarum, serotype O1, strain AL 112, Inactivated	Authorised	Yes	Seabass	Emulsion for injection	Intraperitoneal use	QI10X	Veterinary medicinal product subject to veterinary prescription	Italy	10 bags of 500 ml|500 ml bag corresponding to approximately 10000 doses.|250 ml bag corresponding to approximately 5 000 doses.	Pharmaq AS
ALPHA JECT MICRO 2000 EMULSION INYECTABLE PARA LUBINA|ALPHA JECT micro 2000 emulsion for injection for sea bass	Photobacterium damselae, subsp. piscicida, strain AL 5051, Inactivated|Vibrio anguillarum, serotype O1, strain AL 112, Inactivated	Authorised	Yes	Seabass	Emulsion for injection	Intraperitoneal use	QI10X	Veterinary medicinal product subject to veterinary prescription	Spain	10 bags of 500 ml|500 ml bag corresponding to approximately 10000 doses.|250 ml bag corresponding to approximately 5 000 doses.	Pharmaq AS
ICTHIOVAC VR/PD, EMULSION FOR INJECTION FOR SEA BASS|ICTHIOVAC VR/PD, emulzija za injekciju, za lubine	Photobacterium damselae, subsp. piscicida, strain DI21, Inactivated|Vibrio anguillarum, serotype O1, Inactivated|Vibrio anguillarum, serotype O2b, Inactivated|Vibrio anguillarum, serotype O2a, Inactivated	Authorised	No	Seabass	Emulsion for injection	Intraperitoneal use	QI10X	Veterinary medicinal product subject to veterinary prescription	Croatia	Bočica izrađena od polietilena velike gustoće s 500 mL, zatvorena gumenim čepom i aluminijskom kapicom.	Laboratorios Hipra S.A.
ICTHIOVAC VR/PD, EMULSION FOR INJECTION FOR SEA BASS|ICTHIOVAC VR/PD, ενέσιμο γαλάκτωμα για λαβράκι	Photobacterium damselae, subsp. piscicida, strain DI21, Inactivated|Vibrio anguillarum, serotype O1, Inactivated|Vibrio anguillarum, serotype O2b, Inactivated|Vibrio anguillarum, serotype O2a, Inactivated	Authorised	No	Seabass	Emulsion for injection	Intraperitoneal use	QI10X	Veterinary medicinal product subject to veterinary prescription	Cyprus	500 ml bottle	Laboratorios Hipra S.A.
ICTHIOVAC VR/PD EMULSION INJECTABLE POUR BARS|ICTHIOVAC VR/PD, EMULSION FOR INJECTION FOR SEA BASS|ICTHIOVAC VR/PD, emulsione iniettabile per spigole	Photobacterium damselae, subsp. piscicida, strain DI21, Inactivated|Vibrio anguillarum, serotype O1, Inactivated|Vibrio anguillarum, serotype O2b, Inactivated|Vibrio anguillarum, serotype O2a, Inactivated	Authorised	No	Seabass	Emulsion for injection	Intraperitoneal use	QI10X	Veterinary medicinal product subject to veterinary prescription except for some pack sizes	France	500 ml bottle	Laboratorios Hipra S.A.
ICTHIOVAC VR/PD, EMULSION FOR INJECTION FOR SEA BASS|ICTHIOVAC VR/PD, ενέσιμο γαλάκτωμα για λαβράκια	Photobacterium damselae, subsp. piscicida, strain DI21, Inactivated|Vibrio anguillarum, serotype O1, Inactivated|Vibrio anguillarum, serotype O2b, Inactivated|Vibrio anguillarum, serotype O2a, Inactivated	Authorised	No	Seabass	Emulsion for injection	Intraperitoneal use	QI10X	Veterinary medicinal product subject to veterinary prescription	Greece	500 ml bottle	Laboratorios Hipra S.A.
ICTHIOVAC VR/PD, EMULSION FOR INJECTION FOR SEA BASS|ICTHIOVAC VR/PD, emulsione iniettabile per spigole	Photobacterium damselae, subsp. piscicida, strain DI21, Inactivated|Vibrio anguillarum, serotype O1, Inactivated|Vibrio anguillarum, serotype O2b, Inactivated|Vibrio anguillarum, serotype O2a, Inactivated	Authorised	No	Seabass	Emulsion for injection	Intraperitoneal use	QI10X	Veterinary medicinal product subject to veterinary prescription	Italy	500 ml bottle	Laboratorios Hipra S.A.
ICTHIOVAC VR/PD, EMULSION FOR INJECTION FOR SEA BASS|Icthiovac VR/PD, emulsão para injeção em robalos	Photobacterium damselae, subsp. piscicida, strain DI21, Inactivated|Vibrio anguillarum, serotype O1, Inactivated|Vibrio anguillarum, serotype O2b, Inactivated|Vibrio anguillarum, serotype O2a, Inactivated	Authorised	No	Seabass	Emulsion for injection	Intraperitoneal use	QI10X	Veterinary medicinal product subject to veterinary prescription	Portugal	500 ml bottle	Laboratorios Hipra S.A.
ICTHIOVAC VR/PD EMULSION INYECTABLE PARA LUBINA|ICTHIOVAC VR/PD, EMULSION FOR INJECTION FOR SEA BASS	Photobacterium damselae, subsp. piscicida, strain DI21, Inactivated|Vibrio anguillarum, serotype O1, Inactivated|Vibrio anguillarum, serotype O2b, Inactivated|Vibrio anguillarum, serotype O2a, Inactivated	Authorised	No	Seabass	Emulsion for injection	Intraperitoneal use	QI10X	Veterinary medicinal product subject to veterinary prescription	Spain	500 ml bottle	Laboratorios Hipra S.A.
ICTHIOVAC-PD CJEPIVO PROTIV PASTERELOZE, koncentrat za suspenziju za kupku, za komarče|ICTHIOVAC-PD PASTEURELLOSIS DORADA	Photobacterium damselae, subsp. piscicida, strain It-1, Inactivated|Photobacterium damselae, subsp. piscicida, strain DI21, Inactivated	Authorised	No	Gilthead	Concentrate for dip suspension	Dipping	QI10X	Veterinary medicinal product subject to veterinary prescription	Croatia	bottle of 1 L	Laboratorios Hipra S.A.
ICTHIOVAC-PD PASTEURELLOSIS DORADA|ICTHIOVAC-PD PASTEURELLOSIS DORADA ,Πυκνό διάλυμα εναιωρήματος για παρασκευή εναιωρήμάτος προς εμβάπτιση για τσιπούρα	Photobacterium damselae, subsp. piscicida, strain It-1, Inactivated|Photobacterium damselae, subsp. piscicida, strain DI21, Inactivated	Authorised	No	Gilthead	Concentrate for dip suspension	Dipping	QI10X	Veterinary medicinal product subject to veterinary prescription	Cyprus	bottle of 1 L	Laboratorios Hipra S.A.
ICTHIOVAC-PD PASTEURELLOSIS DORADA|ICTHIOVAC-PD PASTEURELLOSIS DORADA SUSPENSION A DILUER POUR TREMPAGE POUR DAURADES ROYALES	Photobacterium damselae, subsp. piscicida, strain It-1, Inactivated|Photobacterium damselae, subsp. piscicida, strain DI21, Inactivated	Authorised	No	Gilthead	Concentrate for dip suspension	Dipping	QI10X	Veterinary medicinal product subject to veterinary prescription except for some pack sizes	France	bottle of 1 L	Laboratorios Hipra S.A.
ICTHIOVAC-PD >=60% RPS ΕΝΑΙΩΡΗΜΑ ΕΜΒΑΠΤΙΣΗΣ|ICTHIOVAC-PD PASTEURELLOSIS DORADA	Photobacterium damselae, subsp. piscicida, strain It-1, Inactivated|Photobacterium damselae, subsp. piscicida, strain DI21, Inactivated	Authorised	No	Gilthead	Concentrate for dip suspension	Dipping	QI10X	Veterinary medicinal product subject to veterinary prescription	Greece	bottle of 1 L	Laboratorios Hipra S.A.
ICTHIOVAC-PD PASTEURELLOSIS DORADA|ICTHIOVAC-PD PASTORELLOSI ORATA Concentrato per sospensione per immersione per orate	Photobacterium damselae, subsp. piscicida, strain It-1, Inactivated|Photobacterium damselae, subsp. piscicida, strain DI21, Inactivated	Authorised	No	Gilthead	Concentrate for dip suspension	Dipping	QI10X	Veterinary medicinal product subject to veterinary prescription	Italy	bottle of 1 L	Laboratorios Hipra S.A.
ICTHIOVAC-PD PASTEURELLOSES DOURADA Concentrado para suspensão para banho medicamentoso para dourada|ICTHIOVAC-PD PASTEURELLOSIS DORADA	Photobacterium damselae, subsp. piscicida, strain It-1, Inactivated|Photobacterium damselae, subsp. piscicida, strain DI21, Inactivated	Authorised	No	Gilthead	Concentrate for dip suspension	Dipping	QI10X	Veterinary medicinal product subject to veterinary prescription	Portugal	bottle of 1 L	Laboratorios Hipra S.A.
ICTHIOVAC-PD PASTEURELLOSIS DORADA|ICTHIOVAC-PD PASTEURELOSIS DORADA CONCENTRADO PARA SUSPENSION PARA BAÑO PARA DORADA	Photobacterium damselae, subsp. piscicida, strain It-1, Inactivated|Photobacterium damselae, subsp. piscicida, strain DI21, Inactivated	Authorised	No	Gilthead	Concentrate for dip suspension	Dipping	QI10X	Veterinary medicinal product subject to veterinary prescription	Spain	Frasco de 1 Litro	Laboratorios Hipra S.A.
Revet RV 15	Phytolacca americana C3|Asa foetida C4|Cyclamen purpurascens C4	Authorised	No	Pigeon|Cattle|Amphibians|Reptile|Ornamental bird|Dog|Goat|Sheep|Horse|Cat|Rabbit|Guinea pig|Mouse|Rat|Pig|Marten|Turkey (hen)|Chicken|Duck|Goose|Carp|Trout	Pillules	Oral use|In drinking water use|Dipping		Veterinary medicinal product not subject to veterinary prescription	Germany	(ID4) 42 Gramm: äußere(s) Behältnis(se) mit 1 Flasche (Braunglas) mit 42 Gramm|(ID3) 20 Gramm: äußere(s) Behältnis(se) mit 1 Flasche (Braunglas) mit 20 Gramm|(ID2) 10 Gramm: äußere(s) Behältnis(se) mit 1 Flasche (Braunglas) mit 10 Gramm|(ID1) 5 Gramm: äußere(s) Behältnis(se) mit 1 Flasche (Braunglas) mit 5 Gramm	Pharmazeutische Fabrik Dr. Reckeweg & Co. GmbH
Revet RV 15	Phytolacca americana C3|Asa foetida C4|Cyclamen purpurascens C4	Authorised	No	Pigeon|Cattle|Amphibians|Reptile|Ornamental bird|Dog|Goat|Sheep|Horse|Cat|Rabbit|Guinea pig|Mouse|Rat|Pig|Marten|Turkey (hen)|Chicken|Duck|Goose|Carp|Trout	Pillules	Oral use|In drinking water use|Dipping		Veterinary medicinal product not subject to veterinary prescription	Germany	(ID4) 42 Gramm: äußere(s) Behältnis(se) mit 1 Flasche (Braunglas) mit 42 Gramm|(ID3) 20 Gramm: äußere(s) Behältnis(se) mit 1 Flasche (Braunglas) mit 20 Gramm|(ID2) 10 Gramm: äußere(s) Behältnis(se) mit 1 Flasche (Braunglas) mit 10 Gramm|(ID1) 5 Gramm: äußere(s) Behältnis(se) mit 1 Flasche (Braunglas) mit 5 Gramm	Pharmazeutische Fabrik Dr. Reckeweg & Co. GmbH
Prazivetin 500 mg/g - Premix for medicated feeding stuff	Praziquantel	Authorised	No	Sea bream	Premix for medicated feeding stuff	In-feed use	QP52AA01	Veterinary medicinal product subject to veterinary prescription	Austria,Belgium,Bulgaria,Croatia,Cyprus,Czechia,Denmark,Estonia,Finland,France,Germany,Greece,Hungary,Iceland,Ireland,Italy,Latvia,Liechtenstein,Lithuania,Luxembourg,Malta,Netherlands,Norway,Poland,Portugal,Romania,Slovakia,Slovenia,Spain,Sweden,United Kingdom (Northern Ireland)	Packaging:Bag (PE), Package_size:1 bag, Content:20 kg|Packaging:Bag (PE), Package_size:8 bags, Content:2 kg	Vethellas S.A.
ReVet RV 12	Psychotria ipecacuanha C6|PULSATILLA PRATENSIS C6|Veratrum album C6	Authorised	No	Cattle|Dog|Goat|Sheep|Horse|Cat|Pig|Marten|Pigeon|Turkey|Amphibians|Reptile|Chicken|Goose|Ornamental bird|Rabbit|Guinea pig|Mouse|Rat|Duck|Carp|Trout	Pillules	Oral use|In drinking water use|Dipping		Veterinary medicinal product not subject to veterinary prescription	Germany	(ID4) 42 Gramm: äußere(s) Behältnis(se) mit 1 Flasche (Braunglas) mit 42 Gramm|(ID3) 20 Gramm: äußere(s) Behältnis(se) mit 1 Flasche (Braunglas) mit 20 Gramm|(ID2) 10 Gramm: äußere(s) Behältnis(se) mit 1 Flasche (Braunglas) mit 10 Gramm|(ID1) 5 Gramm: äußere(s) Behältnis(se) mit 1 Flasche (Braunglas) mit 5 Gramm	Pharmazeutische Fabrik Dr. Reckeweg & Co. GmbH
ReVet RV 12	Psychotria ipecacuanha C6|PULSATILLA PRATENSIS C6|Veratrum album C6	Authorised	No	Cattle|Dog|Goat|Sheep|Horse|Cat|Pig|Marten|Pigeon|Turkey|Amphibians|Reptile|Chicken|Goose|Ornamental bird|Rabbit|Guinea pig|Mouse|Rat|Duck|Carp|Trout	Pillules	Oral use|In drinking water use|Dipping		Veterinary medicinal product not subject to veterinary prescription	Germany	(ID4) 42 Gramm: äußere(s) Behältnis(se) mit 1 Flasche (Braunglas) mit 42 Gramm|(ID3) 20 Gramm: äußere(s) Behältnis(se) mit 1 Flasche (Braunglas) mit 20 Gramm|(ID2) 10 Gramm: äußere(s) Behältnis(se) mit 1 Flasche (Braunglas) mit 10 Gramm|(ID1) 5 Gramm: äußere(s) Behältnis(se) mit 1 Flasche (Braunglas) mit 5 Gramm	Pharmazeutische Fabrik Dr. Reckeweg & Co. GmbH
ICTHIOVAC VNN, EMULSION FOR INJECTION FOR SEABASS|ICTHIOVAC VNN, emulzija za injekciju, za lubine	Redspotted grouper nervous necrosis virus, strain 1103, Inactivated	Authorised	No	Seabass	Emulsion for injection	Intraperitoneal use	QI10X	Veterinary medicinal product subject to veterinary prescription	Croatia	500 ml (5000 doses) high density polyethylene bottles closed with nitrile-chlorobutyl rubber stoppers and aluminium caps.	Laboratorios Hipra S.A.
ICTHIOVAC VNN, EMULSION FOR INJECTION FOR SEABASS|ICTHIOVAC VNN, ενέσιμο γαλάκτωμα για λαβράκι	Redspotted grouper nervous necrosis virus, strain 1103, Inactivated	Authorised	No	Seabass	Emulsion for injection	Intraperitoneal use	QI10X	Veterinary medicinal product subject to veterinary prescription	Cyprus	500 ml (5000 doses) high density polyethylene bottles closed with nitrile-chlorobutyl rubber stoppers and aluminium caps.	Laboratorios Hipra S.A.
ICTHIOVAC VNN|ICTHIOVAC VNN EMULSION INJECTABLE POUR BARS	Redspotted grouper nervous necrosis virus, strain 1103, Inactivated	Authorised	No	Seabass	Emulsion for injection	Intraperitoneal use	QI10X	Veterinary medicinal product subject to veterinary prescription except for some pack sizes	France	Flacon de 500 mL (5000 doses)	Laboratorios Hipra S.A.
ICTHIOVAC VNN EMULSION INJECTABLE POUR BARS|ICTHIOVAC VNN, EMULSION FOR INJECTION FOR SEABASS	Redspotted grouper nervous necrosis virus, strain 1103, Inactivated	Authorised	No	Seabass	Emulsion for injection	Intraperitoneal use	QI10X	Veterinary medicinal product subject to veterinary prescription	France	500 ml (5000 doses) high density polyethylene bottles closed with nitrile-chlorobutyl rubber stoppers and aluminium caps.	Laboratorios Hipra S.A.
ICTHIOVAC VNN, EMULSION FOR INJECTION FOR SEABASS|ICTHIOVAC VNN, ενέσιμο γαλάκτωμα για λαβράκι	Redspotted grouper nervous necrosis virus, strain 1103, Inactivated	Authorised	No	Seabass	Emulsion for injection	Intraperitoneal use	QI10X	Veterinary medicinal product subject to veterinary prescription	Greece	500 ml (5000 doses) high density polyethylene bottles closed with nitrile-chlorobutyl rubber stoppers and aluminium caps.	Laboratorios Hipra S.A.
ICTHIOVAC VNN, EMULSION FOR INJECTION FOR SEABASS|ICTHIOVAC VNN, emulsione iniettabile per spigole	Redspotted grouper nervous necrosis virus, strain 1103, Inactivated	Authorised	No	Seabass	Emulsion for injection	Intraperitoneal use	QI10X	Veterinary medicinal product subject to veterinary prescription	Italy	500 ml (5000 doses) high density polyethylene bottles closed with nitrile-chlorobutyl rubber stoppers and aluminium caps.	Laboratorios Hipra S.A.
ICTHIOVAC VNN, EMULSION FOR INJECTION FOR SEABASS|ICTHIOVAC VNN, emulsão injetável para robalos	Redspotted grouper nervous necrosis virus, strain 1103, Inactivated	Authorised	No	Seabass	Emulsion for injection	Intraperitoneal use	QI10X	Veterinary medicinal product subject to veterinary prescription	Portugal	500 ml (5000 doses) high density polyethylene bottles closed with nitrile-chlorobutyl rubber stoppers and aluminium caps.	Laboratorios Hipra S.A.
ICTHIOVAC VNN EMULSION INYECTABLE PARA LUBINA|ICTHIOVAC VNN, EMULSION FOR INJECTION FOR SEABASS	Redspotted grouper nervous necrosis virus, strain 1103, Inactivated	Authorised	No	Seabass	Emulsion for injection	Intraperitoneal use	QI10X	Veterinary medicinal product subject to veterinary prescription	Spain	500 ml (5000 doses) high density polyethylene bottles closed with nitrile-chlorobutyl rubber stoppers and aluminium caps.	Laboratorios Hipra S.A.
ALPHA JECT micro 1 Noda Emulsion for injection for sea bass ALPHA JECT micro 1 VNN Emulsion for|ALPHA JECT micro 1 Noda, emulzija za injekciju, za lubine	Redspotted grouper nervous necrosis virus, strain ALV1107, Inactivated	Authorised	No	Seabass	Emulsion for injection	Intraperitoneal use	QI10X	Veterinary medicinal product subject to veterinary prescription	Croatia	10 bags of 500 ml (5000 doses)|bag of 500 ml (10000 doses)|bag of 250 ml (5000 doses)	Pharmaq AS
ALPHA JECT micro 1 Noda Emulsion for injection for sea bass ALPHA JECT micro 1 VNN Emulsion for|ALPHA JECT micro 1 Noda, ενέσιμο γαλάκτωμα για λαβράκι	Redspotted grouper nervous necrosis virus, strain ALV1107, Inactivated	Authorised	No	Seabass	Emulsion for injection	Intraperitoneal use	QI10X	Veterinary medicinal product subject to veterinary prescription	Cyprus	10 bags of 500 ml (5000 doses)|bag of 500 ml (10000 doses)|bag of 250 ml (5000 doses)	Pharmaq AS
ALPHA JECT micro 1 Noda Emulsion for injection for sea bass ALPHA JECT micro 1 VNN Emulsion for|ALPHA JECT micro 1 Noda, emulzija za injekciju, za lubine	Redspotted grouper nervous necrosis virus, strain ALV1107, Inactivated	Authorised	Yes	Seabass	Emulsion for injection	Intraperitoneal use	QI10X	Veterinary medicinal product subject to veterinary prescription	Croatia	10 bags of 500 ml (5000 doses)|bag of 500 ml (10000 doses)|bag of 250 ml (5000 doses)	Pharmaq AS
ALPHA JECT MICRO 1 NODA EMULSION INJECTABLE POUR BAR|ALPHA JECT micro 1 Noda Emulsion for injection for sea bass ALPHA JECT micro 1 VNN Emulsion for	Redspotted grouper nervous necrosis virus, strain ALV1107, Inactivated	Authorised	Yes	Seabass	Emulsion for injection	Intraperitoneal use	QI10X	Veterinary medicinal product subject to veterinary prescription	France	10 bags of 500 ml (5000 doses)|bag of 500 ml (10000 doses)|bag of 250 ml (5000 doses)	Pharmaq AS
ALPHA JECT MICRO 1 NODA ΕΝΕΣΙΜΟ ΓΑΛΑΚΤΩΜΑ|ALPHA JECT micro 1 Noda Emulsion for injection for sea bass ALPHA JECT micro 1 VNN Emulsion for	Redspotted grouper nervous necrosis virus, strain ALV1107, Inactivated	Authorised	Yes	Seabass	Emulsion for injection	Intraperitoneal use	QI10X	Veterinary medicinal product subject to veterinary prescription	Greece	10 bags of 500 ml (5000 doses)|bag of 500 ml (10000 doses)|bag of 250 ml (5000 doses)	Pharmaq AS
ALPHA JECT micro 1 Noda Emulsion for injection for sea bass ALPHA JECT micro 1 VNN Emulsion for|ALPHA JECT micro 1 Noda, emulsione iniettabile per branzino	Redspotted grouper nervous necrosis virus, strain ALV1107, Inactivated	Authorised	Yes	Seabass	Emulsion for injection	Intraperitoneal use	QI10X	Veterinary medicinal product subject to veterinary prescription	Italy	10 bags of 500 ml (5000 doses)|bag of 500 ml (10000 doses)|bag of 250 ml (5000 doses)	Pharmaq AS
ALPHA JECT MICRO 1 NODA EMULSION INYECTABLE PARA LUBINA|ALPHA JECT micro 1 Noda Emulsion for injection for sea bass ALPHA JECT micro 1 VNN Emulsion for	Redspotted grouper nervous necrosis virus, strain ALV1107, Inactivated	Authorised	Yes	Seabass	Emulsion for injection	Intraperitoneal use	QI10X	Veterinary medicinal product subject to veterinary prescription	Spain	10 bags of 500 ml (5000 doses)|Bolsa de 500 ml que corresponde aproximadamente a 10.000 dosis|Bolsa de 250 ml que corresponde aproximadamente a 5.000 dosis	Pharmaq AS
Clynav (--) - Solution for injection	Salmon pancreas disease virus, DNA plasmid pUK-SPDV-poly2#1 encoding structural polyprotein	Authorised	Yes	Atlantic salmon	Solution for injection	Intramuscular use	QI10AX	Veterinary medicinal product subject to veterinary prescription	Austria,Belgium,Bulgaria,Croatia,Cyprus,Czechia,Denmark,Estonia,Finland,France,Germany,Greece,Hungary,Iceland,Ireland,Italy,Latvia,Liechtenstein,Lithuania,Luxembourg,Malta,Netherlands,Norway,Poland,Portugal,Romania,Slovakia,Slovenia,Spain,Sweden,United Kingdom (Northern Ireland)	Packaging:Bag (ethyl vinyl acetate), Package_size:1 bag, Content:250 ml	INTERVET
ALPHA JECT micro 1 PD Emulsion for Injection, Vaccine for Atlantic Salmon|ALPHA JECT micro 1 PD emulsion for injection for Atlantic salmon|ALPHA JECT micro 1 PD injeksjonsvæske, emulsjon til atlantisk laks	Salmon pancreas disease virus, strain AL V405, Inactivated	Authorised	No	Atlantic salmon	Emulsion for injection	Intraperitoneal use	QI10AA01	Veterinary medicinal product subject to veterinary prescription	Ireland	500 ml bag|250 ml bag|10x500 ml bag	Pharmaq AS
ALPHA JECT micro 1 PD Emulsion for Injection, Vaccine for Atlantic Salmon|ALPHA JECT micro 1 PD emulsion for injection for Atlantic salmon|ALPHA JECT micro 1 PD injeksjonsvæske, emulsjon til atlantisk laks	Salmon pancreas disease virus, strain AL V405, Inactivated	Authorised	Yes	Atlantic salmon	Emulsion for injection	Intraperitoneal use	QI10AA01	Veterinary medicinal product subject to veterinary prescription	Ireland	500 ml bag|250 ml bag|10x500 ml bag	Pharmaq AS
ALPHA JECT micro 1 PD Emulsion for Injection, Vaccine for Atlantic Salmon|ALPHA JECT micro 1 PD injeksjonsvæske, emulsjon til atlantisk laks	Salmon pancreas disease virus, strain AL V405, Inactivated	Authorised	Yes	Atlantic salmon	Emulsion for injection	Intraperitoneal use	QI10AA01	Veterinary medicinal product subject to veterinary prescription	Norway	500 ml bag|250 ml bag|10x500 ml bag	Pharmaq AS
ALPHA JECT micro 1 PD Emulsion for Injection, Vaccine for Atlantic Salmon|ALPHA JECT micro 1 PD emulsion for injection for Atlantic salmon|ALPHA JECT micro 1 PD injeksjonsvæske, emulsjon til atlantisk laks	Salmon pancreas disease virus, strain AL V405, Inactivated	Authorised	Yes	Atlantic salmon	Emulsion for injection	Intraperitoneal use	QI10AA01	Veterinary medicinal product subject to veterinary prescription	United Kingdom (Northern Ireland)	500 ml bag|250 ml bag|10x500 ml bag	Pharmaq AS
ALPHA JECT micro 1 PD Emulsion for Injection, Vaccine for Atlantic Salmon|ALPHA JECT micro 1 PD emulsion for injection for Atlantic salmon|ALPHA JECT micro 1 PD injeksjonsvæske, emulsjon til atlantisk laks	Salmon pancreas disease virus, strain AL V405, Inactivated	Authorised	No	Atlantic salmon	Emulsion for injection	Intraperitoneal use	QI10AA01	Veterinary medicinal product subject to veterinary prescription	United Kingdom (Northern Ireland)	500 ml bag|250 ml bag|10x500 ml bag	Pharmaq AS
AquaVac PD3 emulsion for injection for Atlantic salmon	Salmon pancreas disease virus, strain F93-125, Inactivated|Infectious pancreatic necrosis virus, Inactivated|Aeromonas salmonicida, subsp. salmonicida, Inactivated	Authorised	Yes	Atlantic salmon	Emulsion for injection	Intraperitoneal use	QI10AL	Veterinary medicinal product subject to veterinary prescription	Ireland	Bottles of polyethylene terephthalate (PET) closed with a rubber stopper and aluminium cap.Package size: 500 ml (5,000 doses).	Intervet (Ireland) Limited
AquaVac PD3 Emulsion for Injection, for Atlantic Salmon|AquaVac PD3 emulsion for injection for Atlantic salmon	Salmon pancreas disease virus, strain F93-125, Inactivated|Infectious pancreatic necrosis virus, Inactivated|Aeromonas salmonicida, subsp. salmonicida, Inactivated	Authorised	Yes	Atlantic salmon	Emulsion for injection	Intraperitoneal use	QI10AL	Veterinary medicinal product subject to veterinary prescription	United Kingdom (Northern Ireland)	Bottles of polyethylene terephthalate (PET) closed with a rubber stopper and aluminium cap.Package size: 500 ml (5,000 doses).	Intervet International B.V.
ICTHIOVAC-STR ESTREPTOCOCOSIS RODABALLO Suspension for injection|ICTHIOVAC-STR STREPTOCOCCOSE TURBOT SUSPENSION INJECTABLE	Streptococcus parauberis, strain AZ-12.1, Inactivated|Streptococcus parauberis, strain RA-99.1, Inactivated	Authorised	No	Turbot	Suspension for injection	Intraperitoneal use	QI10D	Veterinary medicinal product subject to veterinary prescription	France	bottle of 500 ml	Laboratorios Hipra S.A.
ICTHIOVAC-STR ESTREPTOCOCOSIS RODABALLO Suspension for injection|Icthiovac-STR Estreptococoses pregado	Streptococcus parauberis, strain AZ-12.1, Inactivated|Streptococcus parauberis, strain RA-99.1, Inactivated	Authorised	No	Turbot	Suspension for injection	Intraperitoneal use	QI10D	Veterinary medicinal product subject to veterinary prescription	Portugal	bottle of 500 ml	Laboratorios Hipra S.A.
ICTHIOVAC-STR ESTREPTOCOCOSIS RODABALLO SUSPENSION INYECTABLE|ICTHIOVAC-STR ESTREPTOCOCOSIS RODABALLO Suspension for injection	Streptococcus parauberis, strain AZ-12.1, Inactivated|Streptococcus parauberis, strain RA-99.1, Inactivated	Authorised	No	Turbot	Suspension for injection	Intraperitoneal use	QI10D	Veterinary medicinal product subject to veterinary prescription	Spain	bottle of 500 ml	Laboratorios Hipra S.A.
TRIMETHOPRIM & SULFADIAZINE/VETHELLAS 50% ΠΡΟΜΙΓΜΑ ΥΠΟ ΜΟΡΦΗ ΣΚΟΝΗΣ ΓΙΑ ΦΑΡΜΑΚΟΥΧΟ ΤΡΟΦΗ	Sulfadiazine|Trimethoprim	Authorised	No	Fish	Premix for medicated feeding stuff	Oral use	QJ01EW10	Veterinary medicinal product subject to veterinary prescription	Greece	Σάκος πολυαιθυλενίου (PE) x 25kg|Σάκος πολυαιθυλενίου (PE) x 2kg	Vethellas S.A.
DOXATRIM 15 P.M. 25 mg/g + 125 mg/g premiscela per alimenti medicamentosi per suini, polli, tacchini e pesci	Sulfadiazine|Trimethoprim	Authorised	No	Pig|Chicken (broiler)|Turkey|Fish	Premix for medicated feeding stuff	Oral use	QJ01EW10	Veterinary medicinal product subject to veterinary prescription	Italy	sacco da 25 kg	Dox-al Italia S.p.A.
TRIMETHOPRIM & SULFADIAZINE/VETHELLAS 50% ΠΡΟΜΙΓΜΑ ΥΠΟ ΜΟΡΦΗ ΣΚΟΝΗΣ ΓΙΑ ΦΑΡΜΑΚΟΥΧΟ ΤΡΟΦΗ	Sulfadiazine|Trimethoprim	Authorised	Yes	Fish	Premix for medicated feeding stuff	Oral use	QJ01EW10	Veterinary medicinal product subject to veterinary prescription	Greece	Σάκος πολυαιθυλενίου (PE) x 25kg|Σάκος πολυαιθυλενίου (PE) x 2kg	Vethellas S.A.
ENGYSTOL VETERINARIO	SULFUR D10|SULFUR D4|VINCETOXICUM HIRUNDINARIA D10|VINCETOXICUM HIRUNDINARIA D30|VINCETOXICUM HIRUNDINARIA D6	Authorised	No	Cattle (cow)|Cattle|Birds|Ornamental bird|Dog|Goat|Sheep (ewe)|Sheep|Horse|Horse (non food-producing)|Cat|Rabbit|Fish|Rodents|Pig	Solution for injection	Oral use|Intramuscular use|Intravenous use|Subcutaneous use|Subconjunctival use	QV07AQ	Veterinary medicinal product subject to veterinary prescription	Italy	SCATOLA DA 50 FIALE DA 5 ML|SCATOLA DA 5 FIALE DA 5 ML	Biologische Heilmittel Heel GmbH
DISCUS COMPOSITUM QP VETERINARIO	SULFUR D12|DISCUS INTERVERTEBRALIS SUIS D8|ZINCUM METALLICUM D10|SECALE CORNUTUM D6|PYRIDOXINUM HYDROCHLORICUM D6|PULSATILLA PRATENSIS D6|THIAMINUM HYDROCHLORICUM D6|SEPIA OFFICINALIS D10|RANUNCULUS BULBOSUS D4|PSEUDOGNAPHALIUM OBTUSIFOLIUM D4|NICOTINAMIDUM D6|NATRIUM RIBOFLAVINUM PHOSPHORICUM D6|NATRIUM DIETHYLOXALACETICUM D6|NADIDUM D6|BERBERIS VULGARIS D4|COENZYM A D10|MEDULLA OSSIS SUIS D10|L…	Authorised	No	Cattle|Ornamental bird|Chicken|Dog|Goat|Sheep|Horse|Cat|Rabbit|Fish|Rodents|Pig|Horse (food producing)	Solution for injection	Oral use|Intramuscular use|Intravenous use|Subcutaneous use	QV07AQ	Veterinary medicinal product subject to veterinary prescription	Italy	SCATOLA DA 50 FIALE DA 5 ML|SCATOLA DA 5 FIALE DA 5 ML	Biologische Heilmittel Heel GmbH
ICTHIOVAC-TM TENACIBACULOSIS RODABALLO SUSPENSION INYECTABLE PARA RODABALLO	Tenacibaculum maritimum, serotype O2, strain LPV 1.7, Inactivated	Authorised	No	Turbot	Suspension for injection	Intraperitoneal use	QI10D	Veterinary medicinal product subject to veterinary prescription	Spain	Frasco de 500 ml (5000 dosis)	Laboratorios Hipra S.A.
Syncaine vet 1000 mg/g pulver til behandlingsoppløsning til fisk	Tricaine mesilate	Authorised	No	Fish	Powder for solution for fish treatment	Dipping	QN01AX93	Veterinary medicinal product subject to veterinary prescription except for some pack sizes	Norway	Flaske av plast, 100 g|Flaske av plast, 1000 g|Flaske av plast, 250 g|Flaske av plast, 25 g	Billev Pharma East registration of medicines Ltd.
Cereka vet 1000 mg/g pulver til behandlingsoppløsning til fisk|Nytox vet 1000 mg/g Powder for Solution for Fish Treatment in pouch	Tricaine mesilate	Authorised	No	Fish (for reproduction)|Ornamental fish	Powder for solution for fish treatment	Dipping	QN01AX93	Veterinary medicinal product subject to veterinary prescription	Norway	10 g heat-sealed polyvinyl-alcohol water soluble pouch contained in a sealed aluminium/polyethylene sachet. 20 sachets packed into a cardboard outer.|50 g heat-sealed polyvinyl-alcohol water soluble pouch contained in a sealed aluminium/polyethylene sachet. 20 sachets packed into a cardboard outer.	Virbac
Cereka vet 1000 mg/g pulver til behandlingsoppløsning til fisk|Nytox vet 1000 mg/g Powder for Solution for Fish Treatment in pouch	Tricaine mesilate	Authorised	No	Ornamental fish|Fish (for reproduction)	Powder for solution for fish treatment	Dipping	QN01AX93	Veterinary medicinal product subject to veterinary prescription	Norway	Heat-sealed polyvinyl-alcohol water soluble pouch containing 10g or 50g of product contained in a sealed aluminium/polyethylene sachet. 20 sachets packed into a cardboard outer.	Virbac
Tricaine Pharmaq 1000 mg/g Baðduft til meðhöndlunar fiska, lausn handa fiskum|Tricaine Pharmaq 1000 mg/g Powder for Solution for Fish Treatment	Tricaine mesilate	Authorised	Yes	Ornamental fish|Other fish	Powder for solution for fish treatment	Dipping	QN01AX93	Veterinary medicinal product subject to veterinary prescription	Iceland	High Density Polyethylene (HDPE) tamper resistant tubs closed with an integral, tamper evident, low density polyethylene cap (snap on) or polypropylene screw cap containing 1000 g.|High Density Polyethylene (HDPE) tamper resistant tubs closed with an integral, tamper evident, low density polyethylene cap (snap on) or polypropylene screw cap containing 250 g.|High Density Polyethylene (HDPE) tampe…	Pharmaq AS
FINQUEL vet. 1000 mg/g pulver til bad, oppløsning, anestesimiddel til atlantisk laks, regnbueørret og forsøksvis til torsk|Finquel vet. 1000 mg/g duft fyrir baðlausn, svæfingarlyf fyrir atlantshafslax, regnbogasilung og á tilraunastigi gagnvart þorski	Tricaine mesilate	Authorised	Yes	Trout - Golden/Rainbow/Redband/Steelhead|Cod|Atlantic salmon	Powder for solution for fish treatment	Cutaneous use	QN01AX93	Veterinary medicinal product subject to veterinary prescription	Iceland	1000 g HDPE plastic box with sealed cover|100 g HDPE plastic box with sealed cover	Intervet International B.V.
FINQUEL vet. 1000 mg/g pulver til bad, oppløsning, anestesimiddel til atlantisk laks, regnbueørret og forsøksvis til torsk|Finquel vet. 1000 mg/g duft fyrir baðlausn, svæfingarlyf fyrir atlantshafslax, regnbogasilung og á tilraunastigi gagnvart þorski	Tricaine mesilate	Authorised	Yes	Trout - Golden/Rainbow/Redband/Steelhead|Cod|Atlantic salmon	Powder for solution for fish treatment	Cutaneous use	QN01AX93	Veterinary medicinal product subject to veterinary prescription	Iceland	1000 g HDPE plastic box with sealed cover|100 g HDPE plastic box with sealed cover	Intervet International B.V.
FINQUEL vet. 1000 mg/g pulver til bad, oppløsning, anestesimiddel til atlantisk laks, regnbueørret og forsøksvis til torsk|Finquel vet. 1000 mg/g duft fyrir baðlausn, svæfingarlyf fyrir atlantshafslax, regnbogasilung og á tilraunastigi gagnvart þorski	Tricaine mesilate	Authorised	Yes	Trout - Golden/Rainbow/Redband/Steelhead|Cod|Atlantic salmon	Powder for solution for fish treatment	Cutaneous use	QN01AX93	Veterinary medicinal product subject to veterinary prescription	Iceland	1000 g HDPE plastic box with sealed cover|100 g HDPE plastic box with sealed cover	Intervet International B.V.
Tricaine Pharmaq 1000 mg/g Powder for Solution for Fish Treatment	Tricaine mesilate	Authorised	Yes	Ornamental fish|Other fish	Powder for solution for fish treatment	Dipping	QN01AX93	Veterinary medicinal product subject to veterinary prescription	Ireland	High Density Polyethylene (HDPE) tamper resistant tubs closed with an integral, tamper evident, low density polyethylene cap (snap on) or polypropylene screw cap containing 1000 g.|High Density Polyethylene (HDPE) tamper resistant tubs closed with an integral, tamper evident, low density polyethylene cap (snap on) or polypropylene screw cap containing 250 g.|High Density Polyethylene (HDPE) tampe…	Pharmaq AS
TRICAINE PHARMAQ|Tricaine Pharmaq 1000 mg/g Powder for Solution for Fish Treatment	Tricaine mesilate	Authorised	Yes	Ornamental fish|Other fish	Powder for solution for fish treatment	Dipping	QN01AX93	Veterinary medicinal product subject to veterinary prescription	Italy	High Density Polyethylene (HDPE) tamper resistant tubs closed with an integral, tamper evident, low density polyethylene cap (snap on) or polypropylene screw cap containing 1000 g.|High Density Polyethylene (HDPE) tamper resistant tubs closed with an integral, tamper evident, low density polyethylene cap (snap on) or polypropylene screw cap containing 250 g.|High Density Polyethylene (HDPE) tampe…	Pharmaq AS
Tricaine Pharmaq 1000 mg/g Powder for Solution for Fish Treatment|Tricaine Pharmaq 1000 mg/g pulver til behandlingsoppløsning til fisk	Tricaine mesilate	Authorised	Yes	Ornamental fish|Other fish	Powder for solution for fish treatment	Dipping	QN01AX93	Veterinary medicinal product subject to veterinary prescription	Norway	High Density Polyethylene (HDPE) tamper resistant tubs closed with an integral, tamper evident, low density polyethylene cap (snap on) or polypropylene screw cap containing 1000 g.|High Density Polyethylene (HDPE) tamper resistant tubs closed with an integral, tamper evident, low density polyethylene cap (snap on) or polypropylene screw cap containing 250 g.|High Density Polyethylene (HDPE) tampe…	Pharmaq AS
FINQUEL vet. 1000 mg/g pulver til bad, oppløsning, anestesimiddel til atlantisk laks, regnbueørret og forsøksvis til torsk	Tricaine mesilate	Authorised	Yes	Trout - Golden/Rainbow/Redband/Steelhead|Cod|Atlantic salmon	Powder for solution for fish treatment	Cutaneous use	QN01AX93	Veterinary medicinal product subject to veterinary prescription	Norway	1000 g HDPE plastic box with sealed cover|100 g HDPE plastic box with sealed cover	Intervet International B.V.
FINQUEL vet. 1000 mg/g pulver til bad, oppløsning, anestesimiddel til atlantisk laks, regnbueørret og forsøksvis til torsk	Tricaine mesilate	Authorised	Yes	Trout - Golden/Rainbow/Redband/Steelhead|Cod|Atlantic salmon	Powder for solution for fish treatment	Cutaneous use	QN01AX93	Veterinary medicinal product subject to veterinary prescription	Norway	1000 g HDPE plastic box with sealed cover|100 g HDPE plastic box with sealed cover	Intervet International B.V.
FINQUEL vet. 1000 mg/g pulver til bad, oppløsning, anestesimiddel til atlantisk laks, regnbueørret og forsøksvis til torsk	Tricaine mesilate	Authorised	Yes	Trout - Golden/Rainbow/Redband/Steelhead|Cod|Atlantic salmon	Powder for solution for fish treatment	Cutaneous use	QN01AX93	Veterinary medicinal product subject to veterinary prescription	Norway	1000 g HDPE plastic box with sealed cover|100 g HDPE plastic box with sealed cover	Intervet International B.V.
Nytox 1000 mg/g Powder for Solution for Fish Treatment|Nytox vet 1000 mg/g Powder for Solution for Fish Treatment in pouch	Tricaine mesilate	Authorised	No	Fish (for reproduction)|Ornamental fish	Powder for solution for fish treatment	Dipping	QN01AX93	Veterinary medicinal product subject to veterinary prescription	United Kingdom (Northern Ireland)	10 g heat-sealed polyvinyl-alcohol water soluble pouch contained in a sealed aluminium/polyethylene sachet. 20 sachets packed into a cardboard outer.|50 g heat-sealed polyvinyl-alcohol water soluble pouch contained in a sealed aluminium/polyethylene sachet. 20 sachets packed into a cardboard outer.	Virbac
Nytox vet 1000 mg/g Powder for Solution for Fish Treatment in Pouch|Nytox vet 1000 mg/g Powder for Solution for Fish Treatment in pouch	Tricaine mesilate	Authorised	No	Ornamental fish|Fish (for reproduction)	Powder for solution for fish treatment	Dipping	QN01AX93	Veterinary medicinal product subject to veterinary prescription	United Kingdom (Northern Ireland)	Heat-sealed polyvinyl-alcohol water soluble pouch containing 10g or 50g of product contained in a sealed aluminium/polyethylene sachet. 20 sachets packed into a cardboard outer.	Virbac
Tricaine Pharmaq 1000 mg/g Powder for Solution for Fish Treatment	Tricaine mesilate	Authorised	No	Ornamental fish|Other fish	Powder for solution for fish treatment	Dipping	QN01AX93	Veterinary medicinal product subject to veterinary prescription	United Kingdom (Northern Ireland)	High Density Polyethylene (HDPE) tamper resistant tubs closed with an integral, tamper evident, low density polyethylene cap (snap on) or polypropylene screw cap containing 1000 g.|High Density Polyethylene (HDPE) tamper resistant tubs closed with an integral, tamper evident, low density polyethylene cap (snap on) or polypropylene screw cap containing 250 g.|High Density Polyethylene (HDPE) tampe…	Pharmaq AS
BORGAL LÖSUNG 200 mg/ml + 40 mg/ml Injektionslösung für Rinder, Schweine, Pferde, Meerschweinchen, Forellenbrut und Zierfische	Trimethoprim|Sulfadoxine	Authorised	No	Guinea pig|Cattle|Horse|Pig|Ornamental fish|Trout (fry)	Solution for injection	Oral use|Intravenous use|Water-borne use|Subcutaneous use|Intramuscular use|Intratracheal use	QJ01EW13	Veterinary medicinal product subject to veterinary prescription	Germany	(ID1) 100 Milliliter: äußere(s) Behältnis(se) mit 1 Durchstechflasche (Glas) mit 100 Milliliter|(ID2) 250 Milliliter: äußere(s) Behältnis(se) mit 1 Durchstechflasche (Glas) mit 250 Milliliter	Virbac
VIBRI-FISHVAX	Vibrio anguillarum, Inactivated|Vibrio ordalii, strain MSC275, Inactivated	Authorised	No	Trout|Salmonid|Seabass|Sea bream	Suspension	Dipping	QI10BB01	Veterinary medicinal product subject to veterinary prescription	Italy	flacone da 1000 ml in polipropilene|flacone da 500 ml in polipropilene|flacone da 100 ml in polipropilene|flacone da 1000 ml in vetro|flacone da 500 ml in vetro|flacone da 100 ml in vetro	Fatro S.p.A.
VIBRI-FISHVAX	Vibrio anguillarum, Inactivated|Vibrio ordalii, strain MSC275, Inactivated	Authorised	No	Trout|Salmonid|Seabass|Sea bream	Suspension	Dipping	QI10BB01	Veterinary medicinal product subject to veterinary prescription	Italy	flacone da 1000 ml in polipropilene|flacone da 500 ml in polipropilene|flacone da 100 ml in polipropilene|flacone da 1000 ml in vetro|flacone da 500 ml in vetro|flacone da 100 ml in vetro	Fatro S.p.A.
VIBRI-FISHVAX	Vibrio anguillarum, Inactivated|Vibrio ordalii, strain MSC275, Inactivated	Authorised	No	Trout|Salmonid|Seabass|Sea bream	Suspension	Dipping	QI10BB01	Veterinary medicinal product subject to veterinary prescription	Italy	flacone da 1000 ml in polipropilene|flacone da 500 ml in polipropilene|flacone da 100 ml in polipropilene|flacone da 1000 ml in vetro|flacone da 500 ml in vetro|flacone da 100 ml in vetro	Fatro S.p.A.
ALPHA DIP Vib|ALPHA DIP Vib, koncentrat za suspenziju za kupku, za lubine	Vibrio anguillarum, serotype O1, strain AL 112, Inactivated	Authorised	No	Seabass	Concentrate for dip suspension	Dipping	QI10X	Veterinary medicinal product subject to veterinary prescription	Croatia	bottle of 1000 ml|bottle of 500 ml	Pharmaq AS
ALPHA DIP VIB CONCENTRADO PARA SUSPENSION PARA BAÑO PARA LUBINA|ALPHA DIP Vib	Vibrio anguillarum, serotype O1, strain AL 112, Inactivated	Authorised	No	Seabass	Concentrate for dip suspension	Dipping	QI10X	Veterinary medicinal product subject to veterinary prescription	Spain	bottle of 1000 ml|bottle of 500 ml	Pharmaq AS
ALPHA DIP VIB ΕΝΑΙΩΡΗΜΑ ΕΜΒΑΠΤΙΣΗΣ|ALPHA DIP Vib	Vibrio anguillarum, serotype O1, strain AL 112, Inactivated	Authorised	Yes	Seabass	Concentrate for dip suspension	Dipping	QI10X	Veterinary medicinal product subject to veterinary prescription	Greece	bottle of 1000 ml|bottle of 500 ml	Pharmaq AS
ALPHA DIP Vib|ALPHA DIP Vib concentrato per sospensione per immersione per branzino	Vibrio anguillarum, serotype O1, strain AL 112, Inactivated	Authorised	Yes	Seabass	Concentrate for dip suspension	Dipping	QI10X	Veterinary medicinal product subject to veterinary prescription	Italy	bottle of 1000 ml|bottle of 500 ml	Pharmaq AS
AQUATRECK VP INJ EMULSION FOR INJECTION FOR SEA BASS|AQUATRECK VP INJ ενέσιμο γαλάκτωμα για λαβράκι	Vibrio anguillarum, serotype O1, strain AT-VA1/19, Inactivated|Photobacterium damselae, subsp. piscicida, strain AT-PDP5/19, Inactivated	Authorised	No	Seabass	Emulsion for injection	Intraperitoneal use	QI10X	Veterinary medicinal product subject to veterinary prescription	Greece	Bottle containing 500 mL	Aquatreck Animal Health S.L.
AQUATRECK VP INJ EMULSION FOR INJECTION FOR SEA BASS|AQUATRECK VP INJ emulsão injetável para robalo	Vibrio anguillarum, serotype O1, strain AT-VA1/19, Inactivated|Photobacterium damselae, subsp. piscicida, strain AT-PDP5/19, Inactivated	Authorised	No	Seabass	Emulsion for injection	Intraperitoneal use	QI10X	Veterinary medicinal product subject to veterinary prescription	Portugal	Bottle containing 500 mL	Aquatreck Animal Health S.L.
AQUATRECK VP INJ EMULSION FOR INJECTION FOR SEA BASS|AQUATRECK VP INJ EMULSION INYECTABLE PARA LUBINA	Vibrio anguillarum, serotype O1, strain AT-VA1/19, Inactivated|Photobacterium damselae, subsp. piscicida, strain AT-PDP5/19, Inactivated	Authorised	No	Seabass	Emulsion for injection	Intraperitoneal use	QI10X	Veterinary medicinal product subject to veterinary prescription	Spain	Bottle containing 500 mL	Aquatreck Animal Health S.L.
VIBRI-FISHVAX, ενέσιμο εναιώρημα για πέστροφα, τσιπούρα και λαβράκι	Vibrio anguillarum, serotype O2a, Inactivated|Vibrio anguillarum, serotype O1, Inactivated	Authorised	No	Trout|Seabass|Sea bream	Suspension for injection	Intraperitoneal use		Veterinary medicinal product subject to veterinary prescription	Greece	BT x 1 VIAL (πλαστική φιάλη) x 1000ML (1ml/δόση)|BT x 1 VIAL x 500ML (1ml/δόση)|BT x 1 VIAL x 100ML (1ml/δόση)	Fatro S.p.A.
VIBRI-FISHVAX, ενέσιμο εναιώρημα για πέστροφα, τσιπούρα και λαβράκι	Vibrio anguillarum, serotype O2a, Inactivated|Vibrio anguillarum, serotype O1, Inactivated	Authorised	No	Trout|Seabass|Sea bream	Suspension for injection	Intraperitoneal use		Veterinary medicinal product subject to veterinary prescription	Greece	BT x 1 VIAL (πλαστική φιάλη) x 1000ML (1ml/δόση)|BT x 1 VIAL x 500ML (1ml/δόση)|BT x 1 VIAL x 100ML (1ml/δόση)	Fatro S.p.A.
VIBRI-FISHVAX, ενέσιμο εναιώρημα για πέστροφα, τσιπούρα και λαβράκι	Vibrio anguillarum, serotype O2a, Inactivated|Vibrio anguillarum, serotype O1, Inactivated	Authorised	No	Trout|Seabass|Sea bream	Suspension for injection	Intraperitoneal use		Veterinary medicinal product subject to veterinary prescription	Greece	BT x 1 VIAL (πλαστική φιάλη) x 1000ML (1ml/δόση)|BT x 1 VIAL x 500ML (1ml/δόση)|BT x 1 VIAL x 100ML (1ml/δόση)	Fatro S.p.A.
ICTHIOVAC-VR|ICTHIOVAC-VR Συμπύκνωμα για εναιώρημα εμβάπτισης/ενέσιμο λαβράκι και καλκάνι	Vibrio anguillarum, serotype O2b, strain RV-22, Inactivated|Vibrio anguillarum, serotype O2a, strain RG-111, Inactivated|Vibrio anguillarum, serotype O1, strain R-82, Inactivated	Authorised	No	Seabass	Suspension for injection	Intraperitoneal use	QI10D|QI10X	Veterinary medicinal product subject to veterinary prescription	Cyprus	Botella of 1000 ml	Laboratorios Hipra S.A.
ICTHIOVAC-VR|ICTHIOVAC-VR SUSPENSION A DILUER POUR TREMPAGE/POUR INJECTION POUR BAR ET TURBOT	Vibrio anguillarum, serotype O2b, strain RV-22, Inactivated|Vibrio anguillarum, serotype O2a, strain RG-111, Inactivated|Vibrio anguillarum, serotype O1, strain R-82, Inactivated	Authorised	No	Seabass	Suspension for injection	Intraperitoneal use	QI10D|QI10X	Veterinary medicinal product subject to veterinary prescription	France	Botella of 1000 ml	Laboratorios Hipra S.A.
ICTHIOVAC-VR|ICTHIOVAC-VR Συμπύκνωμα για εναιώρημα εμβάπτισης/ενέσιμο για λαβράκι και καλκάνι	Vibrio anguillarum, serotype O2b, strain RV-22, Inactivated|Vibrio anguillarum, serotype O2a, strain RG-111, Inactivated|Vibrio anguillarum, serotype O1, strain R-82, Inactivated	Authorised	No	Seabass	Suspension for injection	Intraperitoneal use	QI10D|QI10X	Veterinary medicinal product subject to veterinary prescription	Greece	Botella of 1000 ml	Laboratorios Hipra S.A.
ICTHIOVAC-VR|ICTHIOVAC-VR Concentrato per sospensione per immersione/iniettabile per spigola e rombo	Vibrio anguillarum, serotype O2b, strain RV-22, Inactivated|Vibrio anguillarum, serotype O2a, strain RG-111, Inactivated|Vibrio anguillarum, serotype O1, strain R-82, Inactivated	Authorised	No	Seabass	Suspension for injection	Intraperitoneal use	QI10D|QI10X	Veterinary medicinal product subject to veterinary prescription	Italy	Botella of 1000 ml	Laboratorios Hipra S.A.
ICTHIOVAC-VR|Icthiovac-VR concentrado para suspensão de imersão/para injeção em robalo e pregado	Vibrio anguillarum, serotype O2b, strain RV-22, Inactivated|Vibrio anguillarum, serotype O2a, strain RG-111, Inactivated|Vibrio anguillarum, serotype O1, strain R-82, Inactivated	Authorised	No	Seabass	Suspension for injection	Intraperitoneal use	QI10D|QI10X	Veterinary medicinal product subject to veterinary prescription	Portugal	Botella of 1000 ml	Laboratorios Hipra S.A.
ICTHIOVAC-VR|ICTHIOVAC-VR CONCENTRADO PARA SUSPENSIÓN PARA BAÑO/SUSPENSIÓN INYECTABLE PARA LUBINA Y RODABALLO	Vibrio anguillarum, serotype O2b, strain RV-22, Inactivated|Vibrio anguillarum, serotype O2a, strain RG-111, Inactivated|Vibrio anguillarum, serotype O1, strain R-82, Inactivated	Authorised	No	Seabass	Suspension for injection	Intraperitoneal use	QI10D|QI10X	Veterinary medicinal product subject to veterinary prescription	Spain	Botella de 1000 ml	Laboratorios Hipra S.A.
AQUAVAC VIBRIO|AquaVac Vibrio Immersion and Injection concentrate for dip suspension and suspension for injection for rainbow trout	Vibrio ordalii, strain MSC275, Inactivated|Vibrio anguillarum, serotype O1, strain 78-SKID, Inactivated	Authorised	No	Trout	Suspension for injection	Dipping|Intraperitoneal use	QI10BB01	Veterinary medicinal product subject to veterinary prescription	Italy	1000 ml bottle (10000 doses by injection, 100kg of fish by immersion vaccination)	MSD Animal Health S.r.l.
YERSI-FISHVAX, ενέσιμο εναιώρημα για πέστροφες και γενικά των σαλμονιδών	Yersinia ruckeri, Inactivated	Authorised	No	Trout|Salmonid	Suspension for injection	Dipping|Intraperitoneal use		Veterinary medicinal product subject to veterinary prescription	Greece	Σάκκος των 1000ML σε χάρτινο κουτί|Πλαστική φιάλη των 1000ML σε χάρτινο κουτί	Fatro S.p.A.
YERSI-FISHVAX Vaccino inattivato in sospensione per immersione od iniettabile	Yersinia ruckeri, Inactivated	Authorised	No	Trout|Salmonid	Suspension for injection	Parenteral use|Water-borne use	QI10BB03	Veterinary medicinal product subject to veterinary prescription	Italy	flacone in vetro da 1000 ml|flacone in vetro da 500 ml|flacone in vetro da 100 ml|flacone in polipropilene da 1000 ml|flacone in polipropilene da 500 ml|flacone in polipropilene da 100 ml	Fatro S.p.A.
BI-FISHVAX	Yersinia ruckeri, Inactivated|Vibrio anguillarum, Inactivated	Authorised	No	Trout	Suspension for injection	Water-borne use|Intraperitoneal use	QI10BB01	Veterinary medicinal product subject to veterinary prescription	Italy	FLACONE DA 1000 ML IN VETRO TIPO I|FLACONE da 1000 ML in polipropilene	Fatro S.p.A.
Icthiovac ERM Concentrate for dip suspension	Yersinia ruckeri, serotype O1, biotype 1, strain 8363, Inactivated|Yersinia ruckeri, serotype O1, biotype 2, strain 8302, Inactivated|Yersinia ruckeri, serotype O2, biotype 1, strain 8365, Inactivated	Authorised	No	Atlantic salmon	Concentrate for dip suspension	Dipping	QI10AB04	Veterinary medicinal product subject to veterinary prescription	Austria,Belgium,Bulgaria,Croatia,Cyprus,Czechia,Denmark,Estonia,Finland,France,Germany,Greece,Hungary,Iceland,Ireland,Italy,Latvia,Liechtenstein,Lithuania,Luxembourg,Malta,Netherlands,Norway,Poland,Portugal,Romania,Slovakia,Slovenia,Spain,Sweden,United Kingdom (Northern Ireland)	Packaging:Bottle (PP), Package_size:1 bottle, Content:1000 ml	Laboratorios Hipra, S.A.
AquaVac ERM vet. koncentrat til badevand, suspension|AquaVac ERM. Concentrate for dip suspension for Rainbow trout	Yersinia ruckeri, serotype O1, biotype 1, strain Hagerman, Inactivated	Authorised	No	Trout	Concentrate for dip suspension	Dipping	QI10BB03	Veterinary medicinal product subject to veterinary prescription	Denmark	High density polyethylene bottles, closed with a rubber stopper and sealed with an aluminium cap containing 1 litre of vaccine.	Intervet International B.V.
AQUAVAC ERM SUSPENSION A DILUER POUR TREMPAGE POUR TRUITE ARC-EN-CIEL|AquaVac ERM. Concentrate for dip suspension for Rainbow trout	Yersinia ruckeri, serotype O1, biotype 1, strain Hagerman, Inactivated	Authorised	No	Trout	Concentrate for dip suspension	Dipping	QI10BB03	Veterinary medicinal product subject to veterinary prescription	France	High density polyethylene bottles, closed with a rubber stopper and sealed with an aluminium cap containing 1 litre of vaccine.	Intervet
AquaVac ERM Oral|AquaVac ERM Oral. Oral emulsion for rainbow trout	Yersinia ruckeri, serotype O1, biotype 1, strain Hagerman, Inactivated	Authorised	No	Trout	Oral emulsion	Oral use	QI10BB03	Veterinary medicinal product subject to veterinary prescription	Germany	1000ml (10 000 dose) high density polyethylene bottles sealed with a rubber stopper and aluminium crimp seal.	Intervet Deutschland GmbH
AquaVac ERM. Concentrate for dip suspension for Rainbow trout	Yersinia ruckeri, serotype O1, biotype 1, strain Hagerman, Inactivated	Authorised	No	Trout	Concentrate for dip suspension	Dipping	QI10BB03	Veterinary medicinal product subject to veterinary prescription	Ireland	High density polyethylene bottles, closed with a rubber stopper and sealed with an aluminium cap containing 1 litre of vaccine.	Intervet (Ireland) Limited
Aquavac YER vet. injeksjonsvæske, suspensjon til atlantisk laks	Yersinia ruckeri, serotype O1, biotype 1, strain Hagerman, Inactivated	Authorised	No	Atlantic salmon	Suspension for injection	Intraperitoneal use	QI10AB04	Veterinary medicinal product subject to veterinary prescription	Norway	Flasker av høytetthetspolyetylen lukket med en gummipropp og forseglet med en aluminiumshette. Pakningsstørrelse: 1 liter	Intervet International B.V.
AquaVac ERM koncentrát na suspenzný kúpeľ pre pstruha dúhového|AquaVac ERM. Concentrate for dip suspension for Rainbow trout	Yersinia ruckeri, serotype O1, biotype 1, strain Hagerman, Inactivated	Authorised	No	Trout	Concentrate for dip suspension	Dipping	QI10BB03	Veterinary medicinal product subject to veterinary prescription	Slovakia	High density polyethylene bottles, closed with a rubber stopper and sealed with an aluminium cap containing 1 litre of vaccine.	Intervet International B.V.
AquaVac Relera Concentrate for Dip Suspension or Suspension for Injection for Rainbow Trout|Aquavac Relera Vet. koncentrat til badevand, suspension og injektionsvæske, suspension	Yersinia ruckeri, serotype O1, biotype 1, strain Hagerman, Inactivated|Yersinia ruckeri, serotype O1, biotype 2 (EX5), strain SP/07/04, Inactivated	Authorised	No	Trout - Golden/Rainbow/Redband/Steelhead	Concentrate for dip suspension	Dipping|Intraperitoneal use	QI10BB03	Veterinary medicinal product subject to veterinary prescription	Denmark	bottle of 1 L	Intervet International B.V.
AquaVac Relera Concentrate for Dip Suspension or Suspension for Injection for Rainbow Trout|AquaVac Relera vet. konsentraatti kastosuspensiota varten ja injektioneste, suspensio kirjolohelle	Yersinia ruckeri, serotype O1, biotype 1, strain Hagerman, Inactivated|Yersinia ruckeri, serotype O1, biotype 2 (EX5), strain SP/07/04, Inactivated	Authorised	No	Trout - Golden/Rainbow/Redband/Steelhead	Concentrate for dip suspension	Dipping|Intraperitoneal use	QI10BB03	Veterinary medicinal product subject to veterinary prescription	Finland	bottle of 1 L	Intervet International B.V.
AQUAVAC RELERA SUSPENSION A DILUER POUR TREMPAGE OU SUSPENSION INJECTABLE POUR TRUITE ARC-EN-CIEL|AquaVac Relera Concentrate for Dip Suspension or Suspension for Injection for Rainbow Trout	Yersinia ruckeri, serotype O1, biotype 1, strain Hagerman, Inactivated|Yersinia ruckeri, serotype O1, biotype 2 (EX5), strain SP/07/04, Inactivated	Authorised	No	Trout - Golden/Rainbow/Redband/Steelhead	Concentrate for dip suspension	Dipping|Intraperitoneal use	QI10BB03	Veterinary medicinal product subject to veterinary prescription	France	bottle of 1 L	Intervet International B.V.
AquaVac Relera Concentrate for Dip Suspension or Suspension for Injection for Rainbow Trout|Aquavac Relera vet. konsentrat til bad, suspensjon/injeksjonsvæske, suspensjon til regnbueørret	Yersinia ruckeri, serotype O1, biotype 1, strain Hagerman, Inactivated|Yersinia ruckeri, serotype O1, biotype 2 (EX5), strain SP/07/04, Inactivated	Authorised	No	Trout - Golden/Rainbow/Redband/Steelhead	Concentrate for dip suspension	Dipping|Intraperitoneal use	QI10BB03	Veterinary medicinal product subject to veterinary prescription	Norway	bottle of 1 L	Intervet International B.V.
AQUAVAC RELERA CONCENTRADO PARA SUSPENSION PARA BAÑO O SUSPENSION INYECTABLE PARA TRUCHA ARCOIRIS|AquaVac Relera Concentrate for Dip Suspension or Suspension for Injection for Rainbow Trout	Yersinia ruckeri, serotype O1, biotype 1, strain Hagerman, Inactivated|Yersinia ruckeri, serotype O1, biotype 2 (EX5), strain SP/07/04, Inactivated	Authorised	No	Trout - Golden/Rainbow/Redband/Steelhead	Concentrate for dip suspension	Dipping|Intraperitoneal use	QI10BB03	Veterinary medicinal product subject to veterinary prescription	Spain	bottle of 1 L	Merck Sharp & Dohme Animal Health S.L.
AquaVac Relera Concentrate for Dip Suspension or Suspension for Injection for Rainbow Trout|Aquavac Relera	Yersinia ruckeri, serotype O1, biotype 1, strain Hagerman, Inactivated|Yersinia ruckeri, serotype O1, biotype 2 (EX5), strain SP/07/04, Inactivated	Authorised	Yes	Trout - Golden/Rainbow/Redband/Steelhead	Concentrate for dip suspension	Dipping|Intraperitoneal use	QI10BB03	Veterinary medicinal product subject to veterinary prescription	Germany	bottle of 1 L	INTERVET
AquaVac Relera Concentrate for Dip Suspension or Suspension for Injection for Rainbow Trout	Yersinia ruckeri, serotype O1, biotype 1, strain Hagerman, Inactivated|Yersinia ruckeri, serotype O1, biotype 2 (EX5), strain SP/07/04, Inactivated	Authorised	No	Trout - Golden/Rainbow/Redband/Steelhead	Concentrate for dip suspension	Dipping|Intraperitoneal use	QI10BB03	Veterinary medicinal product subject to veterinary prescription	United Kingdom (Northern Ireland)	bottle of 1 L	Intervet International B.V.
Alpha ERM Salar, injeksjonsvæske, suspensjon til atlantisk laks	Yersinia ruckeri, serotype O1b, strain AL 3253, Inactivated	Authorised	Yes	Atlantic salmon	Suspension for injection	Intraperitoneal use	QI10AB04	Veterinary medicinal product subject to veterinary prescription	Norway	500 ml vaksinepose av flerlags plastfolie|250 ml vaksinepose av flerlags plastfolie|10x500 ml vaksinepose av flerlags plastfolie|10x250 ml vaksinepose av flerlags plastfolie	Pharmaq AS
Alpha ERM Salar, konsentrat til bad, suspensjon til atlantisk laks	Yersinia ruckeri, serotype O1b, strain AL 3253, Inactivated	Authorised	Yes	Atlantic salmon	Concentrate for dip suspension	Dipping	QI10AB04	Veterinary medicinal product subject to veterinary prescription	Norway	1000 ml PET-flaske	Pharmaq AS
Yersi-Fishvax inaktywowane komórki Yersinia ruckeri, nie mniej niż 1500 milionów / 1ml Zawiesina	Yersinia ruckeri, strain F154, Inactivated	Authorised	No	Salmonid|Trout	Suspension	Intraperitoneal use|Dipping	QI10BB03	Veterinary medicinal product subject to veterinary prescription	Poland	Butelka PP zamknięta korkiem gumowym i kołnierzem aluminiowym o pojemności 100 ml|Butelka PP zamknięta korkiem gumowym i kołnierzem aluminiowym o pojemności 1000 ml|Butelka szklana typu I zamknięta korkiem gumowym i kołnierzem aluminiowym o pojemności 100 ml|Butelka szklana typu I zamknięta korkiem gumowym i kołnierzem aluminiowym o pojemności 1000 ml	Fatro S.p.A.
