# Supplementary material for: The Paradox of Availability: A Quantitative Analysis of Veterinary Medicinal Products for Aquaculture in Europe Between 2018 and 2026
Source: Vet Sci. 2026 Jul 20;13(7):713. doi: 10.3390/vetsci13070713 (PMC13431483; doi:10.3390/vetsci13070713)
Supplement: Supplementary file 1 [file vetsci-13-00713-s001.zip › S1_2018 VMP list.xlsx]

## Sheet: Sheet1
AUTHORISED FISH PRODUCTS: SITUATION IN EUROPE
2018 data
Member State	Product name	Marketing Authorisation No.	Marketing Authorisation Holder	Fish species	Active substance	Indication
Italy	Discus compositum QP Veterinario	104856	BIOLOGISCHE HEILMITTEL HEEL GMBH	Bovine, caprine, equidae, ovine, pigs, poultry, rabbits, fish, dogs, cats, ornamental birds, small rodents	Acidum ascorbicum, Acidum picrinicum, Aesculus hippocastanum, Ammonium chloratum, Argentum metallicum, Berberis vulgaris, Calcium phosphoricum, Cartilago suis, Cimicifuga racemosa, Cinchona pubescens, Citrullus colocynthis, Coenzym A, Cuprum aceticum, Discus intervertebralis suis, Embryo totalis suis, Funiculus umbilicalis suis, Glandula suprarenalis suis, Hydrargyrum oxydatum rubrum, Kalium carb…	Homeopathic Veterinary medicine without indication for use (simplified registration procedure).
Italy	DESSAMOR solution for ornamental freshwater and marine fish	103519	AQUARIUM MUNSTER	Ornamental freshwater and marine fish	Acriflavine hydrocloride; copper sulphate pentahydrate Ethacridine lactate; Methylene Blue	For mycotic infections treatment such as Saprolegnia, Achlya in ornamental fish and for bacterial diseases such as Ichthyophthirius (white spot disease) and for every secondary bacterial infection
Italy	FAUNAMOR solution for ornamental freshwater and marine fish	103518	AQUARIUM MUNSTER	Ornamental freshwater and marine fish	Acriflavine hydrocloride; gentian violet; malachite green; Methylene blue	For treatment of Ichthyophthirius (white spot disease) and and other simultaneous bacterial infections in ornamental fish
Denmark	Alpha Ject 3000	47944	Pharmaq AS	Atlantic salmon	AEROMONAS + VIBRIO VACCINE
Spain	AQUAVAC FNM Emulsión inyectable para peces	1687 ESP	MERCK SHARP & DOHME ANIMAL HEALTH, S.L.	Atlantic Salmon	Aeromonas salmonicida	For the reduction of mortality due to furunculosis disease caused by Aeromonas salmonicida in Atlantic salmon of at least 25g. Immunity develops progressively after vaccination, the rate being dependent upon water temperature. At 12ºC, a minimum of 28 days should be allowed between vaccination and anticipated exposure to infection. For general guidance, a period equivalent to 400 degree-days shou…
Slovakia	AquaVac FNM Plus inj.	97/002/MR/06-S	Intervet International B.V.	Atlantic salmon	Aeromonas salmonicida inactivated cells (MT004 strain and MT423 strain)	Reduces the mortality of atlantic salmon weighing at least 25 g associated with furunculosis caused by Aeromonas salmonicida.
United Kingdom	AquaVac FNM Plus Emulsion for Injection for Fish	01708/4566	Intervet UK Ltd	Atlantic Salmon	Aeromonas salmonicida subsp. salmonicida	For the reduction of mortality due to furunculosis disease caused by Aeromonas salmonicida in Atlantic salmon of at least 25g. Immunity develops progressively after vaccination, the rate being dependent upon water temperature. At 12ºC, a minimum of 28 days should be allowed between vaccination and anticipated exposure to infection. For general guidance, a period equivalent to 400 degree-days shou…
United Kingdom	Alpha Ject 2-2 Emulsion for Injection	21714/4000	Pharmaq AS	Atlantic Salmon	Aeromonas salmonicida subsp. Salmonicida, Infectious pancreatic necrosis virus	For active immunisation of Atlantic salmon to prevent mortality of the disease caused by Aeromonas salmonicida (furunculosis) and to reduce mortality of the disease caused by IPNV (infectious pancreatic necrosis).
Ireland	ALPHA JECT 3000Emulsion for injection for Atlantic Salmon	10804/001/001	Pharmaq AS	Atlantic Salmon	Aeromonas salmonicida subsp. Salmonicida, Listonella anguillarum serotype O1, Listonella anguillarum serotype O2a	Reduction of mortality by the diseases caused by Aeromonas salmonicida (furunculosis) and Listonellaanguillarum serotype O1 and O2a (vibriosis) in Atlantic salmon.
United Kingdom	Winvil 3 Micro Emulsion for Injection for Atlantic Salmon	00879/4080	Elanco Europe Ltd	Atlantic Salmon	Aeromonas salmonicida subsp. Salmonicida, Moritella viscosa, Infectious pancreatic necrosis virus	For the active immunisation of Atlantic salmon (Salmo salar) to reduce mortality due to infection with Aeromonas salmonicida (furunculosis). The onset of immunity to A. salmonicida occurs at 446 degree days (mean water temperature °C multiplied by the number of holding days) following vaccination. For the active immunisation of Atlantic salmon to reduce mortality due to infection with Infectious …
Norway	Alpha Ject 3000	07-5472	Pharmaq AS, Overhalla	Atlantic salmon	Aeromonas salmonicida subspesie salmonicida, inactivated, Listonella anguillarum serotype O1, inactivated, Listonella anguillarum serotype O2a, inactivated	Reduction of mortality caused by infections by Aeromonas samonicida (furunclosis) and Listonella anguillarum serotype O1 and O2a (vibriosis)
Norway	Alpha Ject 6-2	02-1370	Pharmaq AS	Atlantic salmon	Aeromonas salmonicida subspesie salmonicida, inactivated, Vibrio anguillarum serotype O1, inactivated, Vibrio anguillarum serotype O2, inactivated, Vibrio salmonicida, inactivated, Moritella viscosa, inactivated, Infectious pancreatic necrosis virus, serovar A2	Active immunization to reduce clinical symptoms and mortality caused by infections by Aeromonas salmonicida (furunculosis), Vibrio salmonicida (coldwater vibriosis), Vibrio anguillarum serovar O1 and O2? (vibriosis), Moritella viscosa (winter ulcer disease) and IPNV (infectious pancreatic necrosis).
Norway	Pentium Forte Plus vet	07-4936	Elanco Europe Ltd	Atlantic salmon	Aeromonas salmonicida subspesie salmonicida, inactivated, Vibrio anguillarum serotype O1, inactivated, Vibrio anguillarum serotype O2, inactivated, Vibrio salmonicida, inactivated, Moritella viscosa, inactivated, Infectious pancreatic necrosis virus, serovar A2	Active immunization to reduce clinical symptoms and mortality caused by infections by Aeromonas salmonicida subspecies salmonicida (furunculosis), Vibrio anguillarum serovar O1 and O2α (vibriosis), Vibrio salmonicida (coldwater vibriosis), IPNV (infectious pancreatic necrosis) and Moritella viscosa (winter ulcer disease)
Norway	Alpha Ject Micro 6	11-8504	Pharmaq AS, Overhalla	Atlantic salmon	Aeromonas salmonicida subspesie salmonicida, inactivated, Vibrio salmonicida, inactivated, Listonella anguillarum serotype O1, inactivated, Listonella anguillarum serotype O2a, inactivated, Moritella viscosa, inactivated, Infectious pancreatic necrosis virus, serovar A2	Active immunization to reduce clinical symptoms and mortality caused by infections by Aeromonas salmonicida (furunculosis), Vibrio salmonicida (coldwater vibriosis),Listonella anguillarum serovar O1 and O2? (vibriosis), Moritella viscosa (winter ulcer disease) and IPNV (infectious pancreatic necrosis).
Iceland	ALPHA JECT 5-3	IS/2/13/011/01	Pharmaq AS	Atlantic salmon	Aeromonas salmonicida subspesie salmonicida, inactivated, Vibrio salmonicida, inactivated, Vibrio anguillarum serotype O1, inactivated, Vibrio anguillarum serotype O2, inactivated, Moritella viscosa, inactivated	Active immunization to reduce clinical symptoms and mortality caused by infections by Aeromonas salmonicida (furunculosis), Vibrio salmonicida (coldwater vibriosis), Vibrio anguillarum serovar O1 and O2α (vibriosis) and Moritella viscosa (winter ulcer disease).
Norway	Alpha Ject 5-3	03-1814	Pharmaq AS	Atlantic salmon	Aeromonas salmonicida subspesie salmonicida, inactivated, Vibrio salmonicida, inactivated, Vibrio anguillarum serotype O1, inactivated, Vibrio anguillarum serotype O2, inactivated, Moritella viscosa, inactivated	Active immunization to reduce clinical symptoms and mortality caused by infections by Aeromonas salmonicida (furunculosis), Vibrio salmonicida (coldwater vibriosis), Vibrio anguillarum serovar O1 and O2? (vibriosis) and Moritella viscosa (winter ulcer disease)
Norway	Aquavac PD7 vet.	13-9717	Intervet International BV - 5831 AN	Atlantic salmon	Aeromonas salmonicida subspesie salmonicida, inactivated, Vibrio salmonicida, inactivated, Vibrio anguillarum serotype O1, inactivated, Vibrio anguillarum serotype O2a, inactivated, Moritella viscosa, inactivated, Infectious pancreatic necrosis virus, serotype Sp, inactivated, Salmon pancreatic disease virus (SPDV), strain F93-125, inactivated	Active immunization to reduce clinical symptoms, virus excretion and mortality caused by SPVD (pancreatic disease) infections, and to reduce clinical symptoms and mortality caused by infections by IPNV (infectious pancreatic necrosis).Aeromonas salmonicida (furunculosis), Vibrio salmonicida (coldwater vibriosis),Vibrio anguillarum serovar O1 and O2? (vibriosis) and Moritella viscosa (winter ulcer…
Finnland	ALPHA JECT 3000 injektioneste, emulsio	24478	PHARMAQ AS	Atlantic salmon	Aeromonas salmonicida, Listonella anguillarum	Reduction of mortality by the diseases caused by Aeromonas salmonicida (furunculosis) and Listonella anguillarum serotype O1 and O2a (vibriosis) in Atlantic salmon. The onset of immunity occurs 450 degree days post vaccination.
Iceland	Alpha Ject 3000	IS/2/08/001/01	PHARMAQ AS	Atlantic salmon	Aeromonas salmonicida, Listonella anguillarum	Reduction of mortality by the diseases caused by Aeromonas salmonicida (furunculosis) and Listonella anguillarum serotype O1 and O2a (vibriosis) in Atlantic salmon. The onset of immunity occurs 450 degree days post vaccination.
Italy	GAMMAMIX premix for medicated feeding stuff for calves, pigs, broiler, other poultry and fish	103322	VIRBAC S.R.L.	Calves, pigs, broiler, other poultry, fish	Amoxicillin trihydrate	Fish: Bacterial diseases caused by microorganisms susceptible to amoxicillin
United Kingdom	Vetremox Fish 100% w/w Powder for Top-Dressing Use	11003/4005	Pharmaq Ltd	Atlantic Salmon	Amoxicillin Trihydrate	Furunculosis in Atlantic salmon, caused by Areomonas salmonicida.
Greece	VIBROGEN-2	34755/99/15-02-00	NOVARTIS ANIMAL VACCINES ESSEX UK	Salmonids	An inactivated culture of Vibrio anguillarum serotypes I & II, Vibrio ordalii.	For the vaccination of healthy salmonids as an aid in the prevention of vibriosis caused by Vibrio anguillarum serotypes I & II and Vibrio ordalii.
Italy	Belladonna-Homaccord Veterinario	104850	BIOLOGISCHE HEILMITTEL HEEL GMBH	Fish	Atropa bella-donna; Echinacea	Homeopathic Veterinary medicine without indication for use (simplified registration procedure).
Italy	Atropinum compositum Veterinario	104853	BIOLOGISCHE HEILMITTEL HEEL GMBH	Fish	Atropinum sulfuricum	Homeopathic Veterinary medicine without indication for use (simplified registration procedure)-
Norway	Azasure Vet	13-9411	Ground Animal Health Ltd	For farmed fish	Azamethiphos	For treatment of preadult and adult Lepeophtheirus salmonis or Caligus on farmed salmon
Norway	Salmosan Vet	13-9892	FVG Ltd.	Atlantic salmon	Azamethiphos	For treatment of preadult and adult Lepeophtheirus salmonis or Caligus on farmed salmon.
United Kingdom	Azasure 500 mg/g Powder for Suspension for Fish Treatment	49145/4000	Ground Animal Health Limited	Atlantic Salmon	Azamethiphos	For the control of mature pre-adult to adult sea-lice (Lepeophtheirus salmonis) or (Caligis species) on farmed Atlantic salmon.
United Kingdom	Salmosan Powder for Suspension for Fish Treatment containing 50% w/w Azamethiphos	33459/4000	Fish Vet Group Limited	Atlantic Salmon	Azamethiphos	For the control of mature pre-adult to adult sea-lice (Lepeophtheirus salmonis) or (Caligis species) on farmed Atlantic salmon.
United Kingdom	Salmosan Vet, Azamethiphos 50%w/w Powder for Suspension for Fish Treatment	33459/4001	Fish Vet Group Limited	Atlantic Salmon	Azamethiphos	For treatment of pre-adult to adult sea-lice (Lepeophtheirus salmonis or Caligus species) on farmed Atlantic salmon.
Greece	AQUACEN BENZOCAINE CS.SOL.FIS 200 MG/ML	79099/01-11-16	CENAVISA S.A SPAIN	Trout, Atlantic salmon	BENZOCAINE	A concentrated solution of benzokaine made for preanaesthesia and anaesthesia through immersion.
Norway	Benzoak vet	1997-04919	ACD Pharmaceuticals	Salmon and trout	Benzocaine	Anaesthesia and sedation of salmon and trout.
Spain	AQUACEN BENZOCAINA 200 mg/ml	3394 ESP	CENAVISA, S.L.	Atlantic Salmon, Trout	Benzocaine 200 mg	Anesthesia and sedation of salmon and trout.
France	PYCEZE 500 MG/ML SOLUTION A DILUER POUR TRAITEMENT DES POISSONS	FR/V/2588853 5/2008	ELANCO EUROPE	Salmons, trout and eggs.	Bronopol	Prevention of growth of fungal infections (Saprolegnia spp) in the face of suspected or known challenge in farmed Atlantic salmon eggs and rainbow trout eggs. Prevention or reduction of fungal infections (Saprolegnia spp) in farmed Atlantic salmon and rainbow trout kept in fresh water. The product is most effective if used at the first signs of fungal infection.
Norway	Pyceze vet	08-5820	Elanco Europe Ltd	Atlantic salmon and rainbow trout	Bronopol	Prevention of fungal infection when expected or known infection in roe from farmed Atlantic salmon and rainbow trout. Prevention and reduction of fungal infection in Atlantic salmon and rainbow trout kept in freshwater.
Spain	PYCEZE 500 mg/ml concentrado para solución para el tratamiento de peces	1961 ESP	ELANCO EUROPE LTD.	Atlantic Salmon, Rainbow Trout	Bronopol	The product is indicated for: - Prevention of growth of fungal infections (Saprolegnia spp) in the face of suspected or known challenge in farmed Atlantic salmon eggs and rainbow trout eggs. - Prevention or reduction of fungal infections (Saprolegnia spp) in farmed Atlantic salmon and rainbow trout kept in fresh water. The product is most effective if used at the first signs of fungal infection.
United Kingdom	Pyceze 500 mg/ml Concentrate for Solution for Fish Treatment	00879/4075	Elanco Europe Ltd	Atlantic Salmon, Rainbow Trout	Bronopol	The product is indicated for: - Prevention of growth of fungal infections (Saprolegnia spp) in the face of suspected or known challenge in farmed Atlantic salmon eggs and rainbow trout eggs. - Prevention or reduction of fungal infections (Saprolegnia spp) in farmed Atlantic salmon and rainbow trout kept in fresh water.
Italy	Nux vomica-Homaccord Veterinario	104854	BIOLOGISCHE HEILMITTEL HEEL GMBH	Bovine, caprine, equidae, ovine, pigs, poultry, rabbits, fish, dogs, cats, ornamental birds, small rodents	Bryonia; Citrullus colocynthis; Lycopodium clavatum; Strychnos nux-vomica	Homeopathic Veterinary medicine without indication for use (simplified registration procedure)
Ireland	Receptal, 0.004 mg/ml Solution for Injection	10996/123/001	Intervet Ireland Ltd	Trout	Buserelin, Buserelin Acelate	To facilitate stripping and reduce mortality due to egg binding in rainbow trout.
United Kingdom	Receptal, 0.004 mg/ml Solution for Injection	01708/4438	Intervet UK Ltd	Trout	Buserelin, Buserelin Acelate	To facilitate stripping and reduce mortality due to egg binding in rainbow trout.
Italy	FERTALTA, 0,0040 mg/ml Injectable solution for bovine, horses, rabbits, young female pig and trout	104839	FATRO S.P.A.	Bovine, horses, rabbits, young female pig and trout	Buserelin; Buserelin acetate	Trout: It helps squeezing of the eggs and reduces the mortality due to the retention of the eggs in rainbow trout.
Italy	INGRAVIDA, 0,0040 mg/ml Injectable solution for bovine, horses, rabbits, young female pigs and trout	104840	FATRO S.P.A.	Bovine, horses, rabbits, young female pigs, trout	Buserelin; buserelin acetate	Trout: It helps squeezing of the eggs and reduces the mortality due to the retention of the eggs in rainbow trout.
Portugal	Aquavac FNM Plus	R758/05 DGV	MSD Animal Health Lda.	Atlantic Salmon	Cells inactivated from Aeromonas salmonicida, and Aeromonas salmonicida.	For active ammunition of Atlantic Salmon (Salmo salar), against furunculosis caused by Aeromonas salmonicida.
Italy	Clorbiotic 200, 200 g/kg premix for medicated feeding stuff for pigs and fish	102542	INDUSTRIA ITALIANA INTEGRATORI TREI S.P.A.	Pigs and fish	Chlortetracycline	Fish: bacterical diseases treatment caused by Aeromonas spp., Pseudomonas spp., Vibrio spp.
Italy	Clortetra 200 premix, 200 mg/g premix for medicated feeding stuff for pigs, broiler, laying hens and fish	102541	QALIAN ITALIA S.R.L.	Pigs, broiler, laying hens and fish	Chlortetracycline	Fish: bacterial diseases caused by pathogenic agent susceptible to Chlortetracycline
Italy	SOLCLOR 200 S 200mg/g premix for medicated feeding stuff for pigs and fish	102547	UNIONE COMMERCIALE LOMBARDA S.P.A	Pigs and fish	Chlortetracycline	Fish: Treatment of bacterial infections caused by germs susceptible to Chlortetracycline, based on susceptibility testing
Italy	PERCRISON 200 Premix, 200 mg/g premix for medicated feeding stuff for pigs, broilers, laying hens, fish	102535	CEVA SALUTE ANIMALE S.p.A.	Pigs, broilers, laying hens, fish	Chlortetracycline hydrocloride	Fish: bacterial diseases
Greece	ALPHA JECT 2000	55244/24-08-07	PHARMAQ	Sea bass	Contains a non-mineral adjuvant and the inactivated bacterial species Listonella anguillarum (01) and Photobacterium damsela	Designed exclusively for the protection of farmed sea bass from vibriosis that is caused by Listonella anguillarum (serotype 01) and pasteurellosis.
Greece	AQUAVAC PHOTOBAC PRIME	26703/09-04-09	INTERVET HELLAS	Sea bass, sea bream	Contains inactivated cultures of Photobacterium damsela	Inactivated, immersion vaccine against Pasteurellosis caused by Photobacterium damsella sub-species piscicida in European Sea bass (Dicentrarchus labrax) and Sea bream (Sparus aurata)
Ireland	AMX 10 mg/ml Concentrate for Solution for Fish Treatment	10804/002/001	Pharmaq AS	Atlantic Salmon, Rainbow Trout	Deltamethrin	For treatment of adult and preadult sea lice (Lepeophtheirus salmonis) on Atlantic salmon (Salmo salar) and rainbow trout (Oncorhynchus mykiss).
Norway	Alpha Max	1999-08073	Pharmaq AS	Atlantic salmon and rainbow trout	Deltamethrin	For treatment of preadult and adult Lepeophtheirus salmonis or Caligus on Atlantic salmon and rainbow trout.
United Kingdom	AMX 10 mg/ml Concentrate for Solution for Fish Treatment	21714/4004	Pharmaq AS	Atlantic Salmon, Rainbow Trout	Deltamethrin	For treatment of adult and preadult sea lice (Lepeophtheirus salmonis) on Atlantic salmon (Salmo salar) and rainbow trout (Oncorhynchus mykiss).
Finnland	Slice vet 2 mg/g esisekoite lääkerehua varten	15852	Intervet International B.V.	Atlantic salmon	Emamectin benzoate	For the treatment and prevention at group level of infestations of all parasitic stages of sea lice (Lepeophtheirus sp. and Caligus sp.) on Atlantic salmon (Salmo salar) ranging in size from smolts in freshwater (just prior to transfer to seawater) to market weight fish in seawater.
Iceland	SLICE Vet.	IS/2/00/001/01	Intervet International B.V.	Atlantic Salmon	Emamectin Benzoate	For the treatment and prevention at group level of infestations of all parasitic stages of sea lice (Lepeophtheirus sp. and Caligus sp.) on Atlantic salmon (Salmo salar) ranging in size from smolts in freshwater (just prior to transfer to seawater) to market weight fish in seawater.
Ireland	Slice 2 mg/g Premix for Medicated Feeding Stuff	10996/257/001	Intervet Ireland Ltd	Atlantic Salmon	Emamectin Benzoate	For the treatment and prevention at group level of infestations of all parasitic stages of sea lice (Lepeophtheirus sp. and Caligus sp.) on Atlantic salmon (Salmo salar) ranging in size from smolts in freshwater (just prior to transfer to seawater) to market weight fish in seawater.
Norway	Slice vet	1999-04254	Intervet International BV - 5831 AN	Atlantic salmon and rainbow trout	Emamectin benzoate	Lepeophtheirus salmonis and Caligus spp.
Spain	SLICE 2 mg/g PREMEZCLA MEDICAMENTOSA	1351 ESP	MERCK SHARP & DOHME ANIMAL HEALTH, S.L.	Atlantic Salmon	Emamectin Benzoate	For the treatment and prevention at group level of infestations of all parasitic stages of sea lice (Lepeophtheirus sp. and Caligus sp.) on Atlantic salmon (Salmo salar) ranging in size from smolts in freshwater (just prior to transfer to seawater) to market weight fish in seawater.
United Kingdom	Slice 2 mg/g Premix for Medicated Feeding Stuff	01708/4580	Intervet UK Ltd	Atlantic Salmon	Emamectin Benzoate	For the treatment and prevention at group level of infestations of all parasitic stages of sea lice (Lepeophtheirus sp. and Caligus sp.) on Atlantic salmon (Salmo salar) ranging in size from smolts in freshwater (just prior to transfer to seawater) to market weight fish in seawater.
Bulgaria	ENRODEM BIO 50	0022-2329	Biosfera farm LTD, Bulgaria	Fish	Enrofloxacin	Treatment of furunculosis, vibriosis, “cold water vibriosis” (Hitra), bacterial kidney disease, Yersiniosis and other bacterial diseases caused by other microorganisms sensitive to enrofloxacin.
Romania	Enrodem 50	130064/22.04.2013	Delos Impex 96 SRL	fish	Enrofloxacin hydrochloride	Treatment of vibrosis, streptococci, yersinia and other bacterial diseases produced by enrofloxacin-sensitive germs
Italy	RIVAMOR 50 mg/ml Solution for ornamental freshwater fish	104351	AQUARIUM MUNSTER	Ornamental freshwater fish: Anabantidae, Callichthyidae, Characidae, Cichlidae, Cyprinidae, Loricariidi, Poecilidae	Ethacridine lactate monohydrate	Treatment of bacterial infections caused by: Staphylococcus, Streptococcus , E. coli . Mycotic infections such as Saprolegnia, Achlya. Ectoparasitic infections such as Costia, Oodinium. Do not use for aquarium marine fish.
Bulgaria	FLAVOMYCIN 80	0022-2444-11.12.2014	Biovet Ltd, Bulgaria	Aquarium fish	Flavophospholipol	For the treatment and control in aquarium fish infections caused by Aeromonas hydrophila.
Bulgaria	FLORFENIDEM BIO 50	0022-2177-13.02.2014	Biosfera farm LTD, Bulgaria	Fish	Florfenicol	Treatment of furuncolosis, Yersiniosis and vibrosis and other bacterial disease caused by sensitive to florfenicol microorganisms.
Croatia	FLOROCOL 500 mg/g premix for medicated feeding stuff for rainbow trouts	UP/I-322-05/15-01/133	Intervet International B.V., branch office in Croatia	Rainbow trout (Oncorhynchus mykiss)	Florfenicol	For the treatment and prevention of furunculosis in rainbow trout caused by Aeromonas salmonicida susceptible to florfenicol in freshwater fisheries. The presence of the disease should be established in the holding unit before initiating the treatment.
Croatia	FLORON 2 g/100 g premix for medicated feeding stuff for pigs and fish (trouts and carps)	UP/I-322-05/12-01/56	KRKA - FARMA d.o.o.	Trout and carp	Florfenicol	Only for fish: Group treatment of the following infections: furunculosis (caused with Aeromonas salmonicida subsp. salmonicida) and other aerosomonas infections, vibriosis (caused with Vibrio spp.), pasterelosis (caused with Pasteurella piscicida) and other infections caused with florfenicol sensitive bacteria.
Denmark	Florocol Vet.	53395	Intervet International B.V		FLORFENICOL
Finnland	Aquaflor vet 500 mg/g esisekoite lääkerehua varten kirjolohelle	30941	Intervet International B.V.	Rainbow trout	Florfenicol	For the treatment and metaphylaxis of furunculosis in rainbow trout caused by Aeromonas salmonicida susceptible to florfenicol in freshwater fisheries. The presence of the disease should be established in the holding unit before initiating the treatment.
France	AQUAFLOR 500 MG/G PREMELANGE MEDICAMENTEUX POUR TRUITES ARC-EN-CIEL	FR/V/7355686 8/2011	INTERVET	Rainbow trout (Oncorhynchus mykiss)	Florfenicol	Treatment and metaphylaxis of furunculosis in rainbow trout caused by Aeromonas salmonicida susceptible to florfenicol in freshwater fisheries. The presence of the disease should be established in the holding unit before initiating the treatment.
Greece	AQUAFLOR PR.MED.F.S 500MG/G	61011/01-08-2016	INTERVET INTERNATIONAL BV, BOXMER ,HOLLAND	Rainbow trout (Oncorhynchus mykiss)	FLORFENICOL	For the treatment and metaphylaxis of furunculosis in rainbow trout caused by Aeromonas salmonicida susceptible to florfenicol in freshwater fisheries. The presence of the disease should be established in the holding unit before initiating the treatment.
Hungary	Aquaflor 500 mg/g gyógypremix szivárványos pisztrángnak A.U.V.	3382/1/13 NÉBIH ÁTI (2 kg)	Intervet International B.V., Wim de Körverstraat 35, 5831 AN Boxmeer, The Netherlands	Rainbow trout (Oncorhynchus mykiss)	Florfenicol	For the treatment and metaphylaxis of furunculosis in rainbow trout caused by Aeromonas salmonicida susceptible to florfenicol in freshwater fisheries. The presence of the disease should be established in the holding unit before initiating the treatment.
Italy	Aquaflor 500 mg/g premix for medicated feeding stuff for rainbow trouts	104542	INTERVET INTERNATIONAL B.V.	Rainbow trout (Oncorhynchus mykiss)	Florfenicol	Treatment and metaphylaxis of furunculosis in rainbow trout caused by Aeromonas salmonicida susceptible to florfenicol in freshwater fisheries. The presence of the disease should be established in the holding unit before initiating the treatment.
Lativa	Floron premix for medicated feed	V/NRP/01/1418	KRKA, d.d., Novo mesto, Slovenia	Fish	Florfenicol	Treatment of furunculosis (A. salmonicida subs. salmonicida) and other infections caused by Areomonas, vibriosis (Vibrio spp.), pasteurellosis (Pasteurella piscicida) and other infections caused by bacteria sensitive to florfenicol.
Lithuania	Floron 20mg/g premix for medicated feeding stuff	LT/2/02/1404/001-004	KRKA, d.d., Novo mesto, Slovenia	Fish	Florfenicol	Treatment of furunculosis (A. salmonicida subs. salmonicida) and other infections caused by Areomonas, vibriosis (Vibrio spp.), pasteurellosis (Pasteurella piscicida) and other infections caused by bacteria sensitive to florfenicol.
Norway	Aquaflor vet	0000-07969	Intervet International B.V.	Salmon	Florfenicol	Furunculosis caused by Aeromonas salmonicida. Cold-water vibriosis caused by Vibrio salmonicida.
Norway	Floraqpharma vet	0000-08035	Skretting AS	Salmon	Florfenicol	Furunculosis caused by Aeromonas salmonicida. Cold-water vibriosis caused by Vibrio salmonicida.
Romania	Flofenidem 50	120104/23.03.2012	Delos Impex 96 SRL	fish	florfenicol	Treatment of furunculosis of erythroderma vibration and winter wounds
Romania	Floredon 10%	140070/15.04.2014	Vanelli SRL	fish	florfenicol	Treatment of infections produced by florfenicol-sensitive germs
Romania	Floron 2g/100g	150108/27.03.2015	Krka d.d.	fish	florfenicol	Treatment of infections produced by florfenicol-sensitive germs
Slovenia	Aquaflor 500 mg/g predmešanica za zdravilno krmno mešanico za ameriške postrvi	MR/V/0423/001	Intervet International B.V., Wim de Körverstraat 35, 5831 AN Boxmeer, Nizozemska	Rainbow trout (Oncorhynchus mykiss)	Florfenicol	For the treatment and metaphylaxis of furunculosis in rainbow trout caused by Aeromonas salmonicida susceptible to florfenicol in freshwater fisheries. The presence of the disease should be established in the holding unit before initiating the treatment.
Slovenia	Floron 2 g/100 g predmešanica za zdravilno krmno mešanico za prašice in ribe	NP/V/0135/002	KRKA, tovarna zdravil, d.d., Novo mesto, Šmarješka cesta 6, 8501 Novo mesto, Slovenija	fish	Florfenicol	For the treatment of furunculosis (A. salmonicida subsp. salmonicida) and other aeromonas infections, Vibrio sp., Pasteurella piscicida and other disease/bacteria susceptible to florfenicol.
United Kingdom	Florocol Premix for Medicated Feeding Stuff 500mg/g for Atlantic Salmon	01708/4591	Intervet UK Ltd	Atlantic Salmon	Florfenicol	Florocol is indicated for the treatment of furunculosis (Aeromonas salmonicida) infection of Atlantic Salmon
Cyprus	Aquaflor 500 mg/g premix for medicated feeding stuff for rainbow trouts	CY00459V	Intervet International B.V., Wim de Körverstraat 35, 5831 AN Boxmeer, The Netherlands	Rainbow trout (Oncorhynchus mykiss)	Florfenicol (500 mg)	For the treatment and metaphylaxis of furunculosis in rainbow trout caused by Aeromonas salmonicida susceptible to florfenicol in freshwater fisheries. The presence of the disease should be established in the holding unit before initiating the treatment.
Spain	FLOROCOL Premix for Medicated Feeding Stuff 500mg/g for Rainbow Trout	2755 ESP	MERCK SHARP & DOHME ANIMAL HEALTH, S.L.	Rainbow Trout	Florfenicol 500 mg/g	Treatment and metaphylaxis of furunculosis in rainbow trout caused by Aeromonas salmonicida susceptible to florfenicol in freshwater fisheries. The presence of the disease should be established in the holding unit before initiating the treatment.
Czech Republic	Aquaflor 500 mg/g premix pro medikaci krmiva pro pstruha duhového	98/040/13-C	Intervet International B.V., Wim de Körverstraat 35, 5831 AN Boxmeer, The Netherlands	Rainbow trout	Florfenicolum	For the treatment and metaphylaxis of furunculosis in rainbow trout caused by Aeromonas salmonicida susceptible to florfenicol in freshwater fisheries. The presence of the disease should be established in the holding unit before initiating the treatment.
Czech Republic	Florocol 500 mg/g premix pro medikaci krmiva pro pstruha duhového	98/071/15-C	Intervet International B.V., Wim de Körverstraat 35, 5831 AN Boxmeer, The Netherlands	Rainbow trout	Florfenicolum	For the treatment and prevention of furunculosis in rainbow trout caused by Aeromonas salmonicida susceptible to florfenicol in freshwater fisheries. The presence of the disease should be established in the holding unit before initiating the treatment.
Slovakia	AQUAFLOR 500 mg/g premix na medikovanie krmiva pre pstruha dúhového	98/029/MR/13-S	Intervet International B.V.	Rainbow trout	Florfenicolum	For the treatment and metaphylaxis of furunculosis in rainbow trout caused by Aeromonas salmonicida susceptible to florfenicol in freshwater fisheries. The presence of the disease should be established in the holding unit before initiating the treatment.
Hungary	Flumiquil 50% por belsőleges oldathoz A.U.V.	2565/1/09 MgSzH ÁTI (1000 g)	Ceva-Phylaxia Zrt., 1107 Budapest, Szállás u. 5., Hungary	Fish	Flumequin	For the treatment of infections caused by Aeromonas spp.
Bulgaria	FLUMEKVIN 10 % powder for oral use	0022-1984	BOBAL-Boiadjiev Ltd, Bulgaria	Fish	Flumequine	Treatment of acute hemorrhagic septicemia condition (furuncolosis, Yersiniosis , vibrosis,) chronicle and latent infections, caused by bacteria sensitive to flumequine, metaphilaxia and treatment of secondary infections caused by stress conditions and viruses.
Bulgaria	FLUMIQUIL 50 %	0022-1809	Ceva Sante Animale	Fish	Flumequine	For the treatment of diseases caused by microorganisms sensitive to flumequine
France	FLUMIQUIL POUDRE A 3 %	FR/V/0206033 4/1981	CEVA SANTE ANIMALE	Fish	Flumequine	Curative treatment of septicemic infections caused by Aeromonas salmonicida (furunculosis), Yersinia ruckerii (Yersiniose) and Vibrio auguillarum (Vibriosis).
France	FLUQUICK POUDRE A 50 %	FR/V/5514914 1/1981	CEVA SANTE ANIMALE	Fish	Flumequine	Curative treatment of septicemic infections caused by Aeromonas salmonicida (furunculosis), Yersinia ruckerii (Yersiniose) and Vibrio auguillarum (Vibriosis).
France	FLUMIX FLUMEQUINE 160 SALMONIDES	FR/V/6386913 4/1991	CEVA SANTE ANIMALE	Trout and salmon	Flumequine	Affections caused by flumequine-sensitive organisms. Curative and preventive treatment in infected medium of septicemic infections caused by Aeromonas salmonicida (furunculosis), Yersinia ruckerii (yersiniose) and Vibrio auguillarum (vibriosis).
Greece	FLUMEQUINE	66807/20-09-2012	AGROSEED CANDILIDIS A.E	Fish	FLUMEQUINE	Used for a variety of bacterial diseases caused by Aeromonas of fish, such as fish boils disease, vertical scale disease, red spot disease, rotten grill disease and ulcer disease.
Italy	Colifarm 200 (flumechina), premix for medicated feeding stuff for pigs and fish	102821	CHEMIFARMA S.P.A.	Pigs and Fish	Flumequine	Fish: furuncolosis caused by Aeromonas, vibriosis.
Italy	NAQUILENE 500 MP 500 mg/g premix for medicated feeding stuff for pigs and fish	102731	VETOQUINOL ITALIA SRL	Pigs and teleost fish	Flumequine	Fish: Furuncolosis caused by Aeromonas, Vibriosis.
Lativa	Atiquine P50	V/NRP/02/1530	Fatro S.p.A., Italy	Fish	Flumequine	Treatment of furunculosis (Aeromonas spp.) and vibriosis.
Romania	Flumesyva powder 10%	150322/27.07.2015	Laboratorios Syva S.A.U	fish	flumequine	Treatment of infections produced by flumequine-sensitive germs
Spain	FLUMESYVA PREMEZCLA Flumequina 100 mg/g. Premezcla medicamentosa para peces (truchas)	1731 ESP	LABORATORIOS SYVA, S.A.U.	Trout	Flumequine	Treatment of furunculosis in trout.
Greece	AQUACEN FORMALDEHYDE CS.SOL.FIS 380MG/ML	100479/07-11-17	LABORATORIOS CENAVISA S.A SPAIN	Turbot (Psetta maxima)	FORMALDEHYDE	Control of external parasitosis by Philasterides dicentrarchi. At the recommended dose and posology, the mortality of infested animals is reduced, but the infestation is not completely eliminated. The treatment is not effective once the parasite has penetrated inside the fish.
Spain	AQUACEN FORMALDEHIDO 380 mg/ml Concentrado para solución para baño	2127 ESP	CENAVISA, S.L.	Turbot Gilthead	Formaldehyde	Fish: -Turbot. Control of external parasitosis by Philasterides dicentrarchi. At the recommended dose and posology, the mortality of infested animals is reduced, but the infestation is not completely eliminated. The treatment is not effective once the parasite has penetrated inside the fish. -Gilthead. Treatment and control of external parasitosis by Sparicotyle chrysophrii.
Bulgaria	CHORULON 5000 IU	0022-2188-07.03.2014	Intervet International B.V.	Fish	Gonadotrophin, chorionic	To induce ovulation of mares, female dogs, sows and fish.
Bulgaria	CHORULON 1500 IU	0022-2187-07.03.2014	Intervet International B.V.	Fish	Gonadotrophin, chorionic ( hCG )	To induce ovulation of mares, female dogs, sows and fish.
Bulgaria	CHORULON 10 000 IU	0022-2189-07.03.2014	Intervet International B.V	Fish	Gonadotrophin, chorionic (hCG)	To induce ovulation of mares, female dogs, sows and fish.
Iceland	Asperix Vet	IS/2/17/014/01	Evonik Resource Efficiency GmbH	Atlantic salmon	Hydrogen perioxide	For treatment of preadult Lepeophtheirus salmonis or Caligus spp, before serious tissue damage.
Norway	Asperix Vet	16-11363	Evonik Resource Efficiency GmbH	Atlantic salmon	Hydrogen perioxide	For treatment of preadult Lepeophtheirus salmonis or Caligus spp, before serious tissue damage.
Ireland	Paramove, 49.5% w/w Hydrogen Peroxide Concentrate for Solution for Fish Treatment	10480/001/001	Solvay Chemicals International S.A.	Atlantic Salmon	Hydrogen Peroxide	For the treatment of salmon suffering from infestation with motile (pre-adult to adult) sea lice, Lepeophtheirus salmonis or Caligus spp, prior to the stage where serious tissue damage occurs.
Norway	Nemona	11-8574	Akzo Nobel Pulp and Performance Chemicals AB	Atlantic salmon	Hydrogen peroxide	Treatment of atlantic salmon infected by preadult and adult salmon louse (Lepeoptheirus salmonis), when other treatments are not appropriate
Norway	Paramove	11-8486	Solvay Chemicals International SA	Atlantic salmon	Hydrogen peroxide	For treatment of preadult Lepeophtheirus salmonis or Caligus spp, before serious tissue damage.
United Kingdom	Asperix Vet, 49.5 % w/w Hydrogen Peroxide Concentrate for Solution for Fish Treatment	47367/4000	Evonik Resource Efficiency GmbH	Atlantic Salmon	Hydrogen Peroxide	For the treatment of salmon suffering from infestation with motile (pre-adult to adult) sea lice, Lepeophtheirus salmonis or Caligus spp, prior to the stage where serious tissue damage occurs.
United Kingdom	Paramove, 49.5% w/w Hydrogen Peroxide Concentrate for Solution for Fish Treatment	31011/4000	Solvay Chemicals International S.A.	Atlantic Salmon	Hydrogen Peroxide	For the treatment of salmon suffering from infestation with motile (pre-adult to adult) sea lice, Lepeophtheirus salmonis or Caligus spp, prior to the stage where serious tissue damage occurs.
Croatia	ALPHA DIP VIB concentrate for dip suspension, vaccine for sea bass	UP/I-322-05/16-01/118	PHARMAQ AS	Sea bass (Dicentrarchus labrax L)	Inactivated Listonella anguillarum (Vibrio anguillarum) serotype O1, strain AL 112	For active immunisation of sea bass to reduce mortality and clinical signs caused by infection with Listonella anguillarum) serotype O1 (vibriosis). Onset of immunity: 600 degree days. Duration of immunity has not been demonstrated.
Italy	YERSI-FISHVAX Inactivated vaccine suspension for dip or injectable	101755	YERSI FISHVAX	Trout and Salmonids	Inactivated Yersinia ruckeri PRS > 70	Immunisation against Redmouth
Greece	ALPHA DIP 2000	55242/24-08-17	PHARMAQ	Sea bass	Inactivated bacterial species Listonella anguillarum (01) and Photobacterium damsela subsp. piscicida.	Designed exclusively for the protection of farmed sea bass from vibriosis that is caused by Listonella anguillarum (serotype 01) and pasteurellosis.
Czech Republic	AquaVac FNM Plus Vaccine	97/047/05-C	Intervet International B.V., Wim de Körverstraat 35, 5831 AN Boxmeer, The Netherlands	Atlantic salmon	Inactivated cells of Aeromonas salmonicida, strain MT004 and Aeromonas salmonicida, strain MT423	For the reduction of mortality due to furunculosis disease caused by Aeromonas salmonicida in Atlantic salmon of at least 25g.
Cyprus	AQUAVAC Vibrio Oral	CY00118V	Intervet International B.V., Wim de Körverstraat 35, 5831 AN Boxmeer, The Netherlands	Rainbow Trout (Oncorhynchus mykiss)	Inactivated cells of Listonella (Vibrio) anguillarum strain 78-SKID RPS60(*) > 60% after administration. Inactivated cells of Vibrio) ordalii strain MSC275 RPS60(*) > 60% after administration	For Rainbow Trout, 12g or over: For the active immunisation of fish to reduce mortality due to vibriosis caused by Listonella (Vibrio) anguillarum and Vibrio ordalii. Onset of immunity: 336 degree-days in case of use of Aquavac Vibrio Oral as a primary vaccine. A duration of immunity has not been demonstrated beyond this. For fish vaccinated by immersion with Aquavac Vibrio Immersion and Injectio…
Cyprus	AQUAVAC Vibrio Immersion and Injection	CY00117V	Intervet International B.V., Wim de Körverstraat 35, 5831 AN Boxmeer, The Netherlands	Rainbow trout (Oncorhynchus mykiss)	Inactivated cells of Listonella (Vibrio) anguillarum strain 78-SKID: RPS60(*) > 75%. Inactivated cells of Vibrio ordalii strain MSC 275: RPS60(*) > 75%	For Rainbow Trout, 2g or over by immersion and 6g or over by injection. Active immunisation to reduce mortality caused by vibriosis due to Listonella (Vibrio) anguillarum and Vibrio ordalii. The onset of immunity is at least 336 degree days. A duration of immunity of 1200 degree days has been shown.
Portugal	AquaVac Vibrio Oral	R769/06 DGV	MSD Animal Health Lda.	Rainbow Trout	Inactivated Cells of Listonella (Vibrio) anguillarum, Inactivated cells of Vibrio ordinalii.	For active immunization of fish to reduce mortality due to vibriosis caused by Listonella (Vibrio) anguillarum and Vibrio ordalli
Portugal	AquaVac Vibrio Imersão e Injectável	R768/06 DGV	MSD Animal Health Lda.	Rainbow Trout	Inactivated Cells of Listonella (Vibrio) anguillarum; Inactivated cells of Vibrio ordinalii.	For active immunization of fish to reduce mortality due to vibriosis caused by Listonella (Vibrio) anguillarum and Vibrio ordalli
Greece	AQUAVAC PHOTOBAC BOOST	24504/03-04-09	INTERVET HELLAS	Sea bass (Dicentrarchus labrax)	Inactivated cells of Photobacterium damsela sub-species piscicida (strain Pr85)	As an aid in the prevention of pasteurellosis caused by Photobacterium damsela sub-species piscicida.
Greece	AQUAVAC VIBRIO ORAL	16217/13-03-08	INTERVET HELLAS	Rainbow Trout (Oncorhynchus mykiss) and sea bass	Inactivated cells of Vibrio ordalii	Inactivated, oral vaccine for the prevention of vibriosis caused by Vibrio anguilarum 01 and 02a (Vibrio ordalii) in rainbow trout (Oncorhynkus mykiss) and European sea bass (Dicentrarchus labrax).
Czech Republic	AquaVac ERM	97/033/05-C	Intervet International B.V., Wim de Körverstraat 35, 5831 AN Boxmeer, The Netherlands	Rainbow trout	Inactivated cells of Yersinia ruckeri (Hagerman type I strain)	Active immunization against Enteric Redmouth disease (ERM) to reduce mortality caused by the Hagerman Type I strain of Yersinia ruckeri.
Czech Republic	AquaVac ERM Oral	97/007/06-C	Intervet International B.V., Wim de Körverstraat 35, 5831 AN Boxmeer, The Netherlands	Rainbow trout	Inactivated cells of Yersinia ruckeri (Hagerman type I strain)	Active immunization of rainbow trout, 26 g and above against Enteric Redmouth disease (ERM) to reduce mortality caused by the Hagerman Type I (serotype 01) strain of Yersinia ruckeri. The vaccine is indicated for use in fish that have been vaccinated by immersion with AquaVac ERM within the previous 4 to 6 months. The time to achieve full effect of vaccination will depend on water temperature. In…
Germany	AquaVac ERM Concentrate for dip, suspension for rainbow trout	PEI.V.03270.01.1	Intervet Deutschland GmbH	Rainbow trout (Oncorhynchus mykiss)	Inactivated cells of Yersinia ruckeri (Hagerman type I strain)	Active immunization of rainbow trout, 2 g and above against Enteric Redmouth disease (ERM) to reduce mortality caused by the Hagerman Type I strain (serotype 01) of Yersinia ruckeri.
Germany	AquaVac ERM Oral Oral emulsion for rainbow trout	PEI.V.03343.01.1	Intervet Deutschland GmbH	Rainbow trout (Oncorhynchus mykiss)	Inactivated cells of Yersinia ruckeri (Hagerman type I strain)	Active immunization of rainbow trout, 26 g and above against Enteric Redmouth disease (ERM) to reduce mortality caused by the Hagerman Type I strain (serotype 01) of Yersinia ruckeri. The vaccine is indicated for use in fish that have been vaccinated by immersion with AquaVac ERM within the previous 4 to 6 months.
Germany	AquaVac RELERA Concentrate for dip, suspension / Suspension for injection for rainbow trout	PEI.V.03634.01.1	Intervet Deutschland GmbH	Rainbow trout (Oncorhynchus mykiss)	Inactivated cells of Yersinia ruckeri (Hagerman type I strain), Inactivated cells of Yersinia ruckeri (EX5-Biotype-strain)	Active immunization of rainbow trout against Enteric Redmouth disease (ERM) to reduce mortality caused by the Hagerman Type I strain (serotype 01) and the EX5-Biotype-strain of Yersinia ruckeri.
Czech Republic	AquaVac Relera Concentrate for dip suspension or suspension for injection for Rainbow Trout	97/067/09-C	Intervet International B.V., Wim de Körverstraat 35, 5831 AN Boxmeer, The Netherlands	Rainbow trout	Inactivated cells of Yersinia ruckeri (Hagerman type 1 strain) and Inactivated cells of Yersinia ruckeri (EX5 biotype strain)	Active immunization against Enteric Redmouth disease (ERM) to reduce mortality caused by Hagerman type 1 and EX5 biotype strains of Yersinia ruckeri. Immersion route: Onset of immunity: 336 degree days (28 days at 12°C) for Hagerman type 1 and for EX5 biotype. Duration of immunity: 6 months (205 days at 12°C) for the Hagerman type 1. 4 months (133 days at 12°C) for the EX5 biotype. Please note th…
Greece	YERSI-FISHVAX	40796/19-06-08	FATRO HELLAS	Trout, salmonids	Inactivated cells Yersinia ruckeri	Active immunization against Red Mouth Disease caused by Yersinia ruckeri.
Poland	Aqua Vac ERM	1660	Intervet Internationala B.V.	trout	inactivated cells Yersinia ruckeri	Active immunization against Red Mouth Disease caused by Yersinia ruckeri
Poland	Yersi-Fishvax	0957	Fatro S.p.A.	trout, salmonidae	inactivated cells Yersinia ruckeri	Active immunization against Red Mouth Disease caused by Yersinia ruckeri
Greece	AQUAVAC VIBRIO PASTEURELLA	25454/17-04-06	INTERVET HELLAS	Sea bass	Inactivated cultures of Vibrio anguillarum and Photobacterium damsela	Established bivalent vaccine used by farmers needing to protect against both pasteuerellosis and vibriosis in a single vaccination.
Greece	ERMOGEN	50411/03-10-03	NOVARTIS ANIMAL VACCINES ESSEX UK	Salmonids	Inactivated cultures of Yersinia ruckeri serotype I	For the vaccination of healthy salmonids as an aid in the prevention of Enteric Redmouth Disease, caused by Yersinia ruckeri serotype I.
Greece	VIBRI-FISHVAX	40803/19-06-08	FATRO HELLAS	Trout	Inactivated Lactococcus garvieae	For active immunisation of trouts to reduce the mortality due to infection caused by Lactococcus garvieae.
Italy	LACTO-FISHVAX Inactivated vaccine in injectable emulsion for trout	104611	FATRO S.P.A.	Trout	Inactivated Lactococcus garvieae	For active immunisation of trouts to reduce the mortality due to infection caused by Lactococcus garvieae.
Croatia	AQUAVAC VIBRIO ORAL, oral emulsion for rainbow trout	UP/I-322-05/13-01/569	Intervet International B.V., branch office in Croatia	Rainbow trout (Oncorhynchus mykiss)	Inactivated Listonella (Vibrio) anguillarum, strain 78-SKID and inactivated Vibrio ordalii strain MSC275	For rainbow trout of 12 grams or over: active immunisation to reduce mortality due to vibriosis caused by Listonella (Vibrio) anguillarum and Vibrio ordalii. Onset of immunity: 336 degree days after basic vaccination. Duration of immunity has not been demonstrated.
Italy	ALPHA DIP Vib concentrate for dip suspension, vaccine for sea bass	104906	PHARMAQ AS	Seabass (Dicentrarchus labrax L)	Inactivated Listonella anguillarum (Vibrio anguillarum) serotype O1, strain AL 112, RPS ≥ 75	For active immunisation of sea bass to reduce mortality and clinical signs caused by infection with Listonella anguillarum) serotype O1 (vibriosis).
Spain	ALPHA JECT MICRO 1 NODA emulsion inyectable para lubina	3597 ESP	PHARMAQ AS	Sea bass	Inactivated nerve NECROSIS VIRUS/VNNEA genotype/ALV1107 strain	For the active immunization of sea bass to reduce the mortality caused by the genotype VNNEA (RGNNV) of the virus of nerve Necrosis. Immunity Establishment: 466 degrees-day. Duration of immunity: 1 year
Italy	ICTHIOVAC VR/PD, emulsion injectable for Sea bass	105037	LABORATORIOS HIPRA S.A.	Sea bass (Dicentrarchus labrax)	Inactivated Photobacterium damselae subsp. piscicida DI 21; Inactivated Listonella anguillarum serotype 01; Inactivated Listonella anguillarum serotype 02α; Inactivated Listonella anguillarum serotype 02β	For the active immunisation of sea bass to reduce the mortality caused by infection by Photobacterium damselae subsp. piscicida (pasteurellosis) and by infection by Listonella anguillarum serotypes O1, O2α and O2β.
Croatia	ICTHIOVAC VR/PD emulsion for injection for sea bass	UP/I-322-05/17-01/210	Laboratorios Hipra S.A.	Sea bass (Dicentrarchus labrax)	Inactivated Photobacteriumdamselae subsp. piscicida, strain DI 21 and inactivated Listonella anguillarum, serotypes O1, O2α and O2β	For the active immunisation of sea bass to reduce the mortality caused by infection by Photobacteriumdamselae, subsp. piscicida (pasteurellosis) and by infection by Listonella anguillarum serotypes O1, O2? and O2?. Onset of immunity: 42 days after vaccination at 19 - 21 ºC (798 - 882 degree days). Duration of immunity: not established.
Croatia	ICTHIOVAC-PD - VACCINE AGAINST PASTEURELLOSIS, concentrate for dip suspension for gilthead	UP/I-322-05/15-01/360	Laboratorios Hipra S.A.	Gilthead	Inactivated Photobacteriumdamselae subsp.piscicida, strains DI 21and It-1	For active immunization of gilthead to reduce the mortality caused by infection by Photobacterium damselae, subsp. piscicida (Pasteurellosis). Onset of immunity: 28 days. Duration of immunity: 5 months from vaccination.
Croatia	ALPHA JECT MICRO 1 NODA, emulsion for injectionfor sea bass	UP/I-322-05/17-01/405	PHARMAQ AS	Atlantic salmon (Dicentrarchus labrax)	Inactivated red-spotted Grouper Nervous Necrosis Virus (RGNNV) strain ALV1107	For active immunisation of sea bass to reduce mortality caused by Red-spotted Grouper Nervous Necrosis Virus (RGNNV). Onset of immunity: 466 degree days. Duration of immunity:1 year.
Italy	ALPHA JECT micro 1 Noda, emulsion for injection for seabass	105071	PHARMAQ AS	Seabass (Dicentrarchus labrax L)	Inactivated Red-spotted Grouper Nervous Necrosis Virus (RGNNV) strain ALV1107 ≥ 0.07 antigenicity units	For active immunisation of sea bass to reduce mortality caused by Red-spotted Grouper Nervous Necrosis Virus (RGNNV).
Portugal	AquaVac Relera	818/09 DIVPT	MSD Animal Health Lda.	Rainbow Trout	Inactivated Yersinia ruckeri cells	For active immunization against Yersiniosis (ERM) to reduce mortality caused by Hagerman Type I strains and Yersinia ruckeri EX5 biotype.
Portugal	Aquavac EMR	R756/05 DGV	MSD Animal Health Lda.	Rainbow Trout	Inactivated Yersinia ruckeri cells.	For active immunization of Rainbow trout weighing 2 grams or more against Yersiniosis (EMR) to reduce mortality caused by Yersinia ruckeri, strain Hagerman Type I.
Portugal	AquaVac ERM Oral	R764/06 DGV	MSD Animal Health Lda.	Rainbow Trout	Inactivated Yersinia ruckeri cells.	For active immunization of rainbow trout weighing 26 g or more against Yersiniosis (Red Mouth Disease - ERM) in order to reduce mortality caused by the Hagerman Type I strain (serotype 01) of Yersinia ruckeri. The vaccine is indicated for administration to fish, to which AquaVac ERM vaccine was given 4 to 6 months prior by immersion.
Norway	Aquavac 6 vet.	15-10717	Intervet International BV - 5831 AN	Atlantic salmon	Infectious pancreatic necrosis virus, (IPVN) serotype Sp, inactivated, Aeromonas salmonicida subspesie salmonicida, inactivated, Vibrio salmonicida, inactivated, Vibrio anguillarum serotype O1, inactivated, Vibrio anguillarum serotype O2b, inactivated, Moritella viscosa, inactivated	Active immunization to reduce clinical symptoms and mortality caused by infections by IPNV (infectious pancreatic necrosis), Aeromonas salmonicida (furunculosis), Vibrio salmonicida (coldwater vibriosis), Vibrio anguillarum serovar O1 and O2? (vibriosis) and Moritella viscosa (winter ulcer disease).
Iceland	AQUI-S vet.	IS/2/16/003/01	Scan Aqua AS	Atlantic salmon and rainbow trout	Isoeugenol	Sedation and anaesthesia of Atlantic salmon and rainbow trout under vaccination and handling (sorting, transport, louse counting and breeding).
Norway	AQUI-S vet	10-8077	Scan Aqua AS	Atlantic salmon and rainbow trout	Isoeugenol	Sedation and anaesthesia of Atlantic salmon and rainbow trout under vaccination and handling (sorting, transport, louse counting and breeding).
France	ICTHIOVAC-LG LACTOCOCCOSE TRUITE	FR/V/5032874 3/2011	LABORATORIOS HIPRA	Trout (Oncorhynchus mykiss)	Lactococcus garvieae	For active immunization of trouts to reduce mortality caused by infection by Lactococcus garvieae.
Greece	ICTHIOVAC LG LACTOCOCOSIS-TRUCA	58324/22-07-16	LAB-HIPRA S.A, AMER-GIRONA, SPAIN	Trout (Oncorhynchus mykiss)	Lactococcus garvieae	For active immunization of trouts to reduce mortality caused by infection by Lactococcus garvieae.
Italy	ICTHIOVAC-LG LACTOCOCOSIS TRUCHA Inactivated vaccine in injectable emulsion for trout	104372	LABORATORIOS HIPRA S.A.	Trout (Oncorhynchus mykiss)	Lactococcus garvieae	For active immunisation of trouts to reduce mortality due to infection by Lactococcus garvieae.
Spain	ICTHIOVAC-LG LACTOCOCOSIS TRUCHA Vacuna inactivada en emulsión inyectable para truchas	1642 ESP	LABORATORIOS HIPRA, S.A.	Trout (Oncorhynchus mykiss)	Lactococcus garvieae	For active immunization of trouts to reduce mortality caused by infection by Lactococcus garvieae. Onset of immunity: 420 degree-days. Duration of immunity: 3600 degree-days.
Portugal	ICTHIOVAC-LG LACTOCOCOSE TRUTA Vacina inactivada em emulsão injectável para trutas	846/11 RIVPT	LABORATÓRIOS HIPRA, S.A.	Trout	Lactococcus garvieae inactivated strain.	For the active immunization of trout in order to reduce the mortality caused by the infection by Lactococcus garvieae.
Italy	AquaVac Vibrio Immersion et Injection	103852	MSD ANIMAL HEALTH S.R.L.	Rainbow trout (Oncorhynchus mykiss)	Listonella (Vibrio) anguillarum inactivated cells strain 78-SKID: RPS60(*) > 75%, Vibrio ordalii inactivated cells strain MSC 275: RPS60(*) > 75%	For Rainbow Trout, from 2 grams weight by immersion or 6 grams weight by injection: For the active immunisation of fish to reduce mortality due to vibriosis caused by Listonella (Vibrio) anguillarum and Vibrio ordalii.
Italy	Aqua Vibrio oral	103848	MSD ANIMAL HEALTH S.R.L.	Rainbow trout (Oncorhynchus mykiss)	Listonella (Vibrio) anguillarum inactivated cells strain 78-SKID: Vibrio ordalii inactivated cells strain	For Rainbow Trout of 2 grams weight or over: For the active immunisation of fish to reduce mortality due to vibriosis caused by Listonella (Vibrio) anguillarum and Vibrio ordalii.
United Kingdom	AquaVac Vibrio Immersion and Injection	01708/4569	Intervet UK Ltd	Rainbow Trout	Listonella anguillarum	For Rainbow Trout, 2g or over by immersion and 6g or over by injection.
United Kingdom	AquaVac Vibrio Oral	01708/4570	Intervet UK Ltd	Rainbow Tout	Listonella anguillarum	For Rainbow Trout, 12g or over: For the active immunisation of fish to reduce mortality due to vibriosis caused by Listonella (Vibrio) anguillarum and Vibrio ordalii.
Spain	ALPHA DIP VIB concentrado para suspension para baño para lubina	3389 ESP	PHARMAQ AS	Sea bass	Listonella anguillarum (Vibrio anguillarum)	For active immunisation of sea bass to reduce mortality and clinical signs caused by infection with Listonella anguillarum serotype O1 (vibriosis).
Greece	ALPHA DIP VIBRIO	86911/21-12-10	PHARMAQ	Sea bass	Listonella anguillarum (Vibrio anguillarum) inactivated	For active immunization of sea bass in order to reduce mortality and clinical signs caused by infection by Listonella anguillarum) serotype O1 (vibriosis).
Portugal	ALPHA DIP Vib concentrado para suspensão para banho medicamentoso, vacina para robalos	917/01/16DIVPT	PHARMAQ AS	Sea bass	Listonella anguillarum (Vibrio anguillarum) inactivated,	For active immunization of sea bass in order to reduce mortality and clinical signs caused by infection by Listonella anguillarum) serotype O1 (vibriosis).
Italy	BI-FISHVAX Inactivated vaccine in suspension for dip or injectable	100012	FATRO S.P.A.	Trout (Oncorhynchus mykiss)	Listonella anguillarum antigen, Yersinia ruckeri antigen	Active immunisation of trout and salmonids against Redmouth disease and Vibriosis.
Italy	VIBRI-FISHVAX Inactivated vaccine in suspension for dip or injectable for trout, salmonids, sea bass and sea bream	101788	FATRO S.P.A.	Trout (Oncorhynchus mykiss) and salmonids, sea bass (Dicentrarchus labrax), Sea bream (Sparus aurata)	Listonella anguillarum antigen; Vibrio ordalii antigen	Vaccination against Vibriosis. To reduce mortality, clinical sign and vibriosis injuries caused by L. anguillarum and V.ordalii
France	AQUAVAC VIBRIO IMMERSION ET INJECTION	FR/V/5800309 9/2005	INTERVET	Rainbow Trout (Oncorhynchus mykiss)	Listonella anguillarum, Listonella ordalii	For Rainbow Trout, from 2 grams weight by immersion or 6 grams weight by injection: For the active immunisation of fish to reduce mortality due to vibriosis caused by Listonella (Vibrio) anguillarum and Vibrio ordalii.
France	AQUAVAC VIBRIO ORAL	FR/V/2606619 4/2005	INTERVET	Rainbow Trout (Oncorhynchus mykiss)	Listonella anguillarum, Listonella ordalii	For Rainbow Trout of 2 grams weight or over: For the active immunisation of fish to reduce mortality due to vibriosis caused by Listonella (Vibrio) anguillarum and Vibrio ordalii.
Greece	AQUAVAC VIBRIO DIP.SUSP	18127/21-03-08	INTERVET HELLAS	Rainbow Trout (Oncorhynchus mykiss)	Listonella anguillarum, Listonella ordalii	For Rainbow Trout, from 2 grams weight by immersion or 6 grams weight by injection: For the active immunisation of fish to reduce mortality due to vibriosis caused by Listonella (Vibrio) anguillarum and Vibrio ordalii.
Spain	AQUAVAC VIBRIO INMERSIÓN E INYECCIÓN	1712 ESP	MERCK SHARP & DOHME ANIMAL HEALTH, S.L.	Rainbow Trout (Oncorhynchus mykiss)	Listonella anguillarum, Listonella ordalii	For Rainbow Trout of 2 grams weight or over: For the active immunisation of fish to reduce mortality due to vibriosis caused by Listonella (Vibrio) anguillarum and Vibrio ordalii.
Spain	AQUAVAC VIBRIO ORAL	1708 ESP	MERCK SHARP & DOHME ANIMAL HEALTH, S.L.	Rainbow Trout (Oncorhynchus mykiss)	Listonella anguillarum, Listonella ordalii	For Rainbow Trout of 2 grams weight or over: For the active immunisation of fish to reduce mortality due to vibriosis caused by Listonella (Vibrio) anguillarum and Vibrio ordalii.
France	ICTHIOVAC VR/PD EMULSION INJECTABLE POUR BARS	FR/V/3638521 0/2017	LABORATORIOS HIPRA	Sea bass	Listonella anguillarum, Photobacterium damsela	For the active immunisation of sea bass to reduce the mortality caused by infection by Photobacterium damselae subsp. piscicida (pasteurellosis) and by infection by Listonella anguillarum serotypes O1, O2 and O2?. Onset of immunity 42 days after vaccination at 19 - 21°C (798 - 882 degree days). Duration of immunity: not established.
Greece	ICTHIOVAC VR/PD	45403/16/16-08-17	LABORATORIOS HIPRA S.A SPAIN	Sea bass	Listonella anguillarum, Photobacterium damsela	For the active immunisation of sea bass to reduce the mortality caused by infection by Photobacterium damselae subsp. piscicida (pasteurellosis) and by infection by Listonella anguillarum serotypes O1, O2a and O2? Onset of immunity 42 days after vaccination at 19 - 21°C.
Spain	ICTHIOVAC VR/PD emulsion inyectable para lubina	3548 ESP	LABORATORIOS HIPRA, S.A.	Sea bass	Listonella anguillarum, Photobacterium damsela	For the active immunisation of sea bass to reduce the mortality caused by infection by Photobacterium damselae subsp. piscicida (pasteurellosis) and by infection by Listonella anguillarum serotypes O1, O2α and O2β. Onset of immunity 42 days after vaccination at 19 - 21°C (798 - 882 degree days). Duration of immunity: not established.
Italy	PROTAZOL 1mg/ml Solution for ornamental freshwater fish Malachite Green carbinol	104429	SERA GMBH	Ornamental freshwater fish: Characidae, Cichlidae, Cyprinidae, Cobitidae, Poecilidae	Malachite green carbinol	Characidae, Cichlidae, Cyprinidae, Cobitidae, Poecilidae: treatment of Ichthyophthirius (white spot disease) caused by Ichthyophthirius multifiliis. Characidae, Poecilidae: treatment of parasitosis protozoarios of the skin caused by Ichtyobodo. Characidae, Cyprinidae, Cobitidae: treatment of parasitosis protozoarios of the skin caused by Chilodonella. Do not use for aquarium marine fish.
France	INOXYL ACIDE OXOLINIQUE 240 SALMONIDES	FR/V/3591656 3/1985	LABORATOIRES BIOVE	Trout	Oxolinic acid	Affections caused by oxolinic acid-sensitive organisms. Metaphylaxis and curative treatment of septicemia due to Aeromonas salmonicida and Yersinia ruckerii.
France	OXOMID ACIDE OXOLINIQUE 240 SALMONIDES	FR/V/8926301 1/1991	VIRBAC	Trout	Oxolinic acid	Affections caused by oxolinic acid-sensitive organisms. Metaphylaxis and curative treatment of septicemia due to Aeromonas salmonicida and Yersinia ruckerii.
Greece	LINACIVET	14800/15-03-2010	VETHELLAS AEBE	Salmon	OXOLINIC ACID	For the control and therapy of furunculosis caused by Aeromonas salmonicida in fresh and sea water salmon. For the control and therapy of furunculosis caused by Aeromonas salmonicida in farmed rainbow trout, as well as for the therapy and control of red mouth disease (ERD) in rainbow trout caused by Yersinia ruckeri.
Norway	Oxolinsyre vet	0000-07950	Skretting AS	Salmon fishes	Oxolinic acid	Bacterial infections in salmon fishes caused by oxolinic acid sensitive Gram-negative microorganisms such as Aeromonas salmonicida.
Denmark	Branzil Vet.	14443 and 39702	Vetrepharm A/S		OXOLINSYRE
Italy	Anprociclina 200, 200 g/kg premix for medicated feeding stuff for pigs, rabbits and fish	102777	CHEMIFARMA S.P.A.	Pigs, rabbits and fish	Oxytetracycline	Fish: bacterial diseases caused by Aeromonas spp., Cytophaga, Pseudomonas spp., Vibrio Anguillarum.
Italy	OSSITETRA 200 PREMIX, 200 mg/g, premix for medicated feeding stuff for pigs, rabbits, fish, pheasant, guinea-fowl, duck and quail	102651	QUALIAN ITALIA S.R.L.	Pigs, rabbits, fish, pheasant, guinea-fowl, duck, quail	Oxytetracycline	Fish: bacterial diseases caused by germs gram + and gram - susceptible to oxytetracycline
Italy	OXIFARM, 200 g/kg premix for medicated feeding stuff for pigs and fish	102641	SINTOFARM S.P.A.	Pigs and fish	Oxytetracycline	Fish: Treatment of bacterial diseases caused by germs susceptible to Oxytetracycline: Furuncolosis - Erythrodermatitis (Aeromonas salmonicida); Septicemia caused by Aeromonas (A. hydrophila); Mixobacteriosis (Flexibacter spp.); Septicemia caused by Edwardsiella (Edwardsiella tarda); Pasteurellosis (Photobacterium damsela sub. Piscicida); Streptococcosis (Streptococcus iniae, Lactococcus garvie, E…
Italy	OXITER 200 BMP - 200 mg/g - premix for medicated feeding stuff for pigs, rabbits and fish	102760	DOX-AL ITALIA S.P.A.	Pigs, rabbits and fish	Oxytetracycline	Fish: Bacterial diseases (Lactococcus g., Streptococcus i., Vagococcus s., Vibrio spp.).
Italy	OXY75 PESCI, 750 mg/g premix for medicated feeding stuff for salmonids, sea bass, sea bream, turbot, eels and carp	104591	QALIAN ITALIA S.R.L.	Salmonids, sea bass, sea bream, turbot, eel e carp	Oxytetracycline	Salmonids, sea bass, sea bream, turbot, eel e carp: treatment of infections caused by Lactococcus garvieae (lactococcosis), Vibrio anguillarum (vibriosis) and Aeromonas hydrophila (aeromonas) susceptible to Oxytetracycline.
Ireland	Maracycline 500 mg/g Premix for Medicated Feeding	10990/029/001	Univet Limited	Atlantic Salmon	Oxytetracycline	For the treatment and control of furunculosis due to Aeromonas salmonicida in Atlantic salmon.
Cyprus	OXYTER 200 BMP – premix for medicated feed in granular powder for swine, rabbits and fish	17395	DOX-AL ITALIA SPA, Piazzale Cadorna 10-20123 Milano, Tel. +39 039 6205 1, Fax +39 039 6205 400	Fish.	Oxytetracycline (200g)	Bacterial diseases (Lattococcus g., Streptococcus i., Vagococcus s., Vibrio spp.)
Italy	KYROXY 200 PREMIX, 200 mg/g premix for medicated feeding stuff for pigs, rabbits and fish	102774	INDUSTRIA ITALIANA INTEGRATORI TREI S.P.A.	Pigs, rabbits and fish	Oxytetracycline dihydrate	Bacterial diseases caused by germs susceptible to Oxytetracycline such as Aeromonas spp, Pseudomonas spp, Vibrio spp.
Italy	OSSIBIOTIC PREMIX 200 g/kg ossitetraciclina, premix for medicated feeding stuff for pigs, rabbits and fish	102773	INDUSTRIA ITALIANA INTEGRATORI TREI S.P.A.	Pigs, rabbits and fish	Oxytetracycline dihydrate	Fish: bacterial diseases caused by germs susceptible to oxytetracycline such as Aeromonas spp., Pseudomonas spp., Vibrio spp.
Bulgaria	OXYTETRACYCLINUM 20% pulvis hydrosolubilis	0022-2570-04.06.2015	Farma Vet Ltd, Bulgaria	Fish	Oxytetracycline hydrochloride	For treatment of furunculosis and haemorrhagic septicemia.
Bulgaria	TERAMYCIN - FARMA OXYTETRACYCLINUM 5% pulvis hydrosolubilis	0022-2569-04.06.2015	Farma Vet Ltd, Bulgaria	Fish	Oxytetracycline hydrochloride	For treatment of furunculosis and haemorrhagic septicemia.
Croatia	EGOCIN 20%, 200 mg/g premix for medicated feeding stuff for pigs and fish (trouts and carps)	UP/I-322-05/13-01/463	KRKA - FARMA d.o.o.	Trout and carp	Oxytetracycline hydrochloride	Only for fish: Treatment of infections caused with Gram negative bacteria such as Aeromonas salmonicida, A. liquefaciens, Pseudomonas fluorescens, Yersinia ruckeri i myxobacteria. Tretament of carp erythrodermatitis, prevention and tretament of secondary bacterial infections after stress or parasite invasions, for example swim bladder disease of carps, furunculosis and yersiniosis in trouts.
France	PS OXYTETRACYCLINE AQUACULTURE	FR/V/1974072 0/1992	QALIAN	Sea bass, bream, salmonids, turbot, eels and carp.	Oxytetracycline hydrochloride	In salmonids, sea bass, bream, turbot, eels and carp: Curative treatment of infections caused by Lactococcus garvieae (lactococcosis), Vibrio anguillarum (vibriosis) and Aeromonas hydrophila (aeromonosis) sensitive to oxytetracycline.
Greece	AQUACEN MED.PRE.PO 1000 mg/g	73978/14-10-2015	CENAVISA S.A SPAIN	Salmonids, sea bass, sea bream, briss, eel and carp	OXYTETRACYCLINE HYDROCHLORIDE	Indicated for the cure of infection caused by Lactococcus garvieae, Aeromonas hydrophila and Listonella anguillarum (01) sensible to oxytetracycline.
Greece	TERRAMYCIN	12225/06-02-2018	ZOETIS HELLAS S.A	Salmonidis, Pacific salmon, Freshwater-reared salmonids, Freshwater-reared Oncorhynchus mykiss, Catfish, Lobster	OXYTETRACYCLINE HYDROCHLORIDE	SALMONIDS: For control of ulcer disease caused by Hemophilus piscium, furunculosis caused by Aeromonas salmonicida, bacterial hemorrhagic septicemia caused by Aeromonas liquefaciens and pseudomonas disease. PACIFIC SALMON: For marking of skeletal tissue.FRESHWATER-REARED SALMONIDS: For the control of mortality in freshwater-reared salmonids due to coldwater disease associated with Flavobacterium …
Greece	OXYTETRACYCLINE 50%	7844/17-02-2010	VETHELLAS AEBE	Sea bream and sea bass	OXYTETRACYCLINE HYDROCHLORIDE	It is indicated for the control of furunculosis, vibriosis and Pasteurellosis of gilthead seabream and sea bass. It is also indicated for the control of bacterial infections in ornamental fish.
Ireland	Aquatet 100% w/w Oral Powder	10885/001/001	Pharmaq Ltd	Salmon	Oxytetracycline Hydrochloride	Treatment and control of furunculosis due to Aeromonas salmonicida in Atlantic salmon.
Ireland	Maracycline Powder 100 % w/w Premix for Medicated Feed	10990/031/001	Univet Limited	Atlantic Salmon	Oxytetracycline hydrochloride	For the treatment and control of furunculosis due to Aeromonas salmonicida in Atlantic Salmon.
Lativa	Egocin 20 powder	V/NRP/96/0279	KRKA, d.d., Novo mesto, Slovenia	Fish	Oxytetracycline hydrochloride	Treatment of infections caused by gram negative microorganisms: Aeromonas salmonicida, A. liquefaciens, Pseudomonas fluorescens, Yersinia ruckeri (carp erythrodermatitis, secondary bacterial infections after stress or primary parasitic infections, carp swim bladder disease, furunculosis and trout yersiniosis).
Lithuania	Egocin 20g/100g oral powder	LT/2/94/0124/001-003	KRKA, d.d., Novo mesto, Slovenia	Fish	Oxytetracycline hydrochloride	Treatment of infections caused by gram negative microorganisms: Aeromonas salmonicida, A. liquefaciens, Pseudomonas fluorescens, Yersinia ruckeri (carp erythrodermatitis, secondary bacterial infections after stress or primary parasitic infections, carp swim bladder disease, furunculosis and trout yersiniosis).
Romania	Oxidem 50	120103/23.03.2012	Delos Impex 96 SRL	fish	oxytetracycline hydrochloride	Treatment of primary and secondary infections produced by oxytetracycline-sensitive germs
Slovenia	Egocin 20 g/100 g peroralni prašek	NP/V/0107/001	KRKA, tovarna zdravil, d. d., Novo mesto, Šmarješka cesta 6, 8501 Novo mesto, Slovenija	fish	Oxytetracycline Hydrochloride	Treatment of diseases caused by: Aeromonas salmonicida, A. liquefaciens, Pseudomonas fluorescens, Yersinia ruskeri and Myxobacteriae.
United Kingdom	Aquatet 100% w/w Premix for Medicated Feeding Stuff	11003/4002	Pharmaq Ltd	Salmon, Rainbow Trout	Oxytetracycline Hydrochloride	Treatment and control of furunculosis and enteric red mouth disease in Rainbow trout. Treatment and control of furunculosis due to Aeromonas salmonicida and columnaris disease in Atlantic salmon.
Romania	Oxitetraciclina FP 20%	120255/23.07.2012	Pasteur -Filiala Filipesti	fish	oxytetracycline hydrochloride	Treatment of infections produced by oxytetracycline-sensitive germs
Romania	Oxitetraciclina FP 90%	140004/07.01.2014	Pasteur -Filiala Filipesti	fish	oxytetracycline hydrochloride	Treatment of infections produced by oxytetracycline-sensitive germs
Spain	AQUACEN OXITETRACICLINA HIDROCLORURO 1000 mg/g premezcla medicamentosa	2711 ESP	CENAVISA, S.L.	Salmonids, sea bass, sea bream, turbot european, eel european, carp	Oxytetracycline hydrochloride 1000 mg	For the treatment of infections due to Lactococcus garvieae (lactococcosis), Aeromonas hydrophila (aeromoniosis) and Vibrio anguillarum (vibriosis) sensitive to oxytetracycline.
Spain	ACUIMIX 750 mg/g Premezcla Medicamentosa	3027 ESP	QALIAN	Salmonids, sea bass, sea bream, turbot european, eel european, carp	Oxytetracycline hydrochloride 750 mg	In all species, treatment of infections caused by Lactococcus Garvieae (lactococcosis), Aeromonas Hydrophila (airmonosis) and Vibrio anguillarum (vibriosis) sensitive to oxytetracycline.
Italy	OSSITETRACICLINA CENAVISA 1000 mg/g premix for medicated feeding stuff	104815	CENAVISA SL	Salmonids (Salmo sp, Oncorhynchus sp), Serranidae (Dicentrarchus labrax), Bream (Sparus aurata), Scophthalmidae (Psetta maxima), Anguilliformes (Anguilla anguilla), Carp (Cyprinus carpio)	Oxytetracycline hydrocloride	Treatment of infections caused by amento delle infezioni da Lactococcus garvieae (lactococcosis), Aeromonas hydrophila (aeromonas) e Vibrio anguillarum (vibriosis) in Salmonids, Serranidae, Bream, Scophthalmidae, Anguilliformes and Carps.
Finnland	Orimycin vet 200 mg/g jauhe	15955	Orion Corporation	Fish	Oxytetracyclini hydrochloridum	Treatment of infections caused by micro-organisms susceptible to oxytetracycline based on susceptiblity testing, for example: Furunculosis caused by Aeromonas salmonicida spp. salmonicidan. Dermatitis and general infections caused by Flavobacterium psychrophilum or F.columnare.
Poland	Ichtioxan	0596	Biofaktor Sp. z o.o.	trout, carp	Oxytetracyclini hydrochloridum	Treatment of infections caused by Aeromonas hydrophila, Aeromonas sobria, Flexibacter culomnaris, Yersinia ruckeri
Czech Republic	Rupin Special gran.	96/1073/97-C	Univit s.r.o., Sadová 5, 783 91 Uničov, Czech Republic	Carp fish	Oxytetracyclini hydrochloridum, Retinoli acetas, Colecalciferolum	Infectious disease of carp fish caused by oxtetracycline-sensitive pathogenic microorganisms.
Slovakia	Rupin Special granulát	96/0007/98-S	Univit	Carp fish	Oxytetracyclini hydrochloridum, Retinoli acetas, Colecalciferolum	Infectious diseases of carp fish caused by germs sensitive to oxytetracycline.
Cyprus	AQUAVAC Photobac Prime™	CY00022V	Intervet International B.V., Wim de Körverstraat 35, 5831 AN Boxmeer, The Netherlands	Sea bass (Dicentrarchus labrax)	Photobacterium damsela sub-species piscicida(inactivated) strain Pr85, 1 x 109	Inactivated, immersion vaccine against Pasteurellosis caused by Photobacterium damsella sub-species piscicida in European Seabass (Dicentrarchus labrax) and Sea bream (Sparus aurata)
Italy	ICTHIOVAC-PD PASTORELLOSI ORATA Concentrate for suspension for dipping for sea bream	104905	LABORATORIOS HIPRA S.A.	Sea bream	Photobacterium damselae subsp. piscicida	For active immunisation of sea bream to reduce the mortality due to infection by Photobacterium damselae, subsp. piscicida (Pasteurellosis).
Portugal	ICTHIOVAC VR/PD, emulsão para injeção em robalos	943/01/17DIVPT	Laboratorios Hipra, S.A.	Sea bass	Photobacterium damselae subsp. piscicida inactivated; Listonella anguillarum inactivated;	For the active immunization of sea bass intended to reduce mortality from Photobacterium damselae, subsp. piscicida (pasteurellosis) and by infection by Listonella anguillarum serotypes O1, O2α and O2β.
Spain	ICTHIOVAC-VR Suspensión para baño o suspensión inyectable para lubina y rodaballo	1467 ESP	LABORATORIOS HIPRA, S.A.	Sea Bass (Dicentrarchus labrax)	Photobacterium damselae subsp. Piscicida, Listonella anguillarum	For the active immunisation of sea bass to reduce the mortality caused by infection by Photobacterium damselae, subsp. piscicida (pasteurellosis) and by infection by Listonella anguillarum serotypes O1, O2α and O2β. Onset of immunity: 42 days after vaccination at 19 - 21 ºC (798 - 882 degree days). Duration of immunity: not established.
Spain	ALPHA JECT 2000 emulsión inyectable para lubina	3633 ESP	PHARMAQ AS	Sea bass	Photobacterium damselae, subsp.piscicida, Vibrio (Listonella) Anguillarum	For the active immunization of sea bass in order to reduce mortality and clinical signs caused by Vibrio anguillarum serotype O1 (vibriosis) and Photobacterium damselae subsp. Piscicida (pasteurellosis). Immunity Establishment: 560 degrees-day (4 weeks at 20 º C). Duration of immunity: not established.
Spain	ICTHIOVAC-PD PASTEURELOSIS DORADA Concentrado para suspensión para baño para dorada	1466 ESP	LABORATORIOS HIPRA, S.A.	Gilthead	Photobacteriumdamselae subsp.piscicida	For active immunization of gilthead to reduce the mortality caused by infection by Photobacteriumdamselae, subsp. piscicida(Pasteurellosis). Onset of immunity: 28 days. Duration of immunity: 5 months from vaccination.
Austria	CLYNAV solution for injection for Atlantic salmon	EU/2/16/197/001	Elanco GmbH, Germany	Atlantic salmon	pUK-SPDV-poly2#1 DNA plasmid coding for salmon pancreas disease virus proteins	For the active immunisation of Atlantic salmon to reduce impaired daily weight gain, and reduce mortality, and cardiac, pancreatic and skeletal muscle lesions caused by pancreas disease following infection with salmonid alphavirus subtype 3 (SAV3).
Belgium	CLYNAV solution for injection for Atlantic salmon	EU/2/16/197/001	Elanco GmbH, Germany	Atlantic salmon	pUK-SPDV-poly2#1 DNA plasmid coding for salmon pancreas disease virus proteins	For the active immunisation of Atlantic salmon to reduce impaired daily weight gain, and reduce mortality, and cardiac, pancreatic and skeletal muscle lesions caused by pancreas disease following infection with salmonid alphavirus subtype 3 (SAV3).
Bulgaria	CLYNAV solution for injection for Atlantic salmon	EU/2/16/197/001	Elanco GmbH, Germany	Atlantic salmon	pUK-SPDV-poly2#1 DNA plasmid coding for salmon pancreas disease virus proteins	For the active immunisation of Atlantic salmon to reduce impaired daily weight gain, and reduce mortality, and cardiac, pancreatic and skeletal muscle lesions caused by pancreas disease following infection with salmonid alphavirus subtype 3 (SAV3).
Croatia	CLYNAV solution for injection for Atlantic salmon	EU/2/16/197/001	Elanco GmbH, Germany	Atlantic salmon	pUK-SPDV-poly2#1 DNA plasmid coding for salmon pancreas disease virus proteins	For the active immunisation of Atlantic salmon to reduce impaired daily weight gain, and reduce mortality, and cardiac, pancreatic and skeletal muscle lesions caused by pancreas disease following infection with salmonid alphavirus subtype 3 (SAV3).
Cyprus	CLYNAV solution for injection for Atlantic salmon	EU/2/16/197/001	Elanco GmbH, Germany	Atlantic salmon	pUK-SPDV-poly2#1 DNA plasmid coding for salmon pancreas disease virus proteins	For the active immunisation of Atlantic salmon to reduce impaired daily weight gain, and reduce mortality, and cardiac, pancreatic and skeletal muscle lesions caused by pancreas disease following infection with salmonid alphavirus subtype 3 (SAV3).
Czech Republic	CLYNAV solution for injection for Atlantic salmon	EU/2/16/197/001	Elanco GmbH, Germany	Atlantic salmon	pUK-SPDV-poly2#1 DNA plasmid coding for salmon pancreas disease virus proteins	For the active immunisation of Atlantic salmon to reduce impaired daily weight gain, and reduce mortality, and cardiac, pancreatic and skeletal muscle lesions caused by pancreas disease following infection with salmonid alphavirus subtype 3 (SAV3).
Denmark	CLYNAV solution for injection for Atlantic salmon	EU/2/16/197/001	Elanco GmbH, Germany	Atlantic salmon	pUK-SPDV-poly2#1 DNA plasmid coding for salmon pancreas disease virus proteins	For the active immunisation of Atlantic salmon to reduce impaired daily weight gain, and reduce mortality, and cardiac, pancreatic and skeletal muscle lesions caused by pancreas disease following infection with salmonid alphavirus subtype 3 (SAV3).
Estonia	CLYNAV solution for injection for Atlantic salmon	EU/2/16/197/001	Elanco GmbH, Germany	Atlantic salmon	pUK-SPDV-poly2#1 DNA plasmid coding for salmon pancreas disease virus proteins	For the active immunisation of Atlantic salmon to reduce impaired daily weight gain, and reduce mortality, and cardiac, pancreatic and skeletal muscle lesions caused by pancreas disease following infection with salmonid alphavirus subtype 3 (SAV3).
Finnland	CLYNAV solution for injection for Atlantic salmon	EU/2/16/197/001	Elanco GmbH, Germany	Atlantic salmon	pUK-SPDV-poly2#1 DNA plasmid coding for salmon pancreas disease virus proteins	For the active immunisation of Atlantic salmon to reduce impaired daily weight gain, and reduce mortality, and cardiac, pancreatic and skeletal muscle lesions caused by pancreas disease following infection with salmonid alphavirus subtype 3 (SAV3).
France	CLYNAV solution for injection for Atlantic salmon	EU/2/16/197/001	Elanco GmbH, Germany	Atlantic salmon	pUK-SPDV-poly2#1 DNA plasmid coding for salmon pancreas disease virus proteins	For the active immunisation of Atlantic salmon to reduce impaired daily weight gain, and reduce mortality, and cardiac, pancreatic and skeletal muscle lesions caused by pancreas disease following infection with salmonid alphavirus subtype 3 (SAV3).
Germany	CLYNAV solution for injection for Atlantic salmon	EU/2/16/197/001	Elanco GmbH, Germany	Atlantic salmon	pUK-SPDV-poly2#1 DNA plasmid coding for salmon pancreas disease virus proteins	For the active immunisation of Atlantic salmon to reduce impaired daily weight gain, and reduce mortality, and cardiac, pancreatic and skeletal muscle lesions caused by pancreas disease following infection with salmonid alphavirus subtype 3 (SAV3).
Greece	CLYNAV solution for injection for Atlantic salmon	EU/2/16/197/001	Elanco GmbH, Germany	Atlantic salmon	pUK-SPDV-poly2#1 DNA plasmid coding for salmon pancreas disease virus proteins	For the active immunisation of Atlantic salmon to reduce impaired daily weight gain, and reduce mortality, and cardiac, pancreatic and skeletal muscle lesions caused by pancreas disease following infection with salmonid alphavirus subtype 3 (SAV3).
Hungary	CLYNAV solution for injection for Atlantic salmon	EU/2/16/197/001	Elanco GmbH, Germany	Atlantic salmon	pUK-SPDV-poly2#1 DNA plasmid coding for salmon pancreas disease virus proteins	For the active immunisation of Atlantic salmon to reduce impaired daily weight gain, and reduce mortality, and cardiac, pancreatic and skeletal muscle lesions caused by pancreas disease following infection with salmonid alphavirus subtype 3 (SAV3).
Iceland	CLYNAV solution for injection for Atlantic salmon	EU/2/16/197/001	Elanco GmbH, Germany	Atlantic salmon	pUK-SPDV-poly2#1 DNA plasmid coding for salmon pancreas disease virus proteins	For the active immunisation of Atlantic salmon to reduce impaired daily weight gain, and reduce mortality, and cardiac, pancreatic and skeletal muscle lesions caused by pancreas disease following infection with salmonid alphavirus subtype 3 (SAV3).
Ireland	CLYNAV solution for injection for Atlantic salmon	EU/2/16/197/001	Elanco GmbH, Germany	Atlantic salmon	pUK-SPDV-poly2#1 DNA plasmid coding for salmon pancreas disease virus proteins	For the active immunisation of Atlantic salmon to reduce impaired daily weight gain, and reduce mortality, and cardiac, pancreatic and skeletal muscle lesions caused by pancreas disease following infection with salmonid alphavirus subtype 3 (SAV3).
Italy	CLYNAV solution for injection for Atlantic salmon	EU/2/16/197/001	Elanco GmbH, Germany	Atlantic salmon	pUK-SPDV-poly2#1 DNA plasmid coding for salmon pancreas disease virus proteins	For the active immunisation of Atlantic salmon to reduce impaired daily weight gain, and reduce mortality, and cardiac, pancreatic and skeletal muscle lesions caused by pancreas disease following infection with salmonid alphavirus subtype 3 (SAV3).
Lativa	CLYNAV solution for injection for Atlantic salmon	EU/2/16/197/001	Elanco GmbH, Germany	Atlantic salmon	pUK-SPDV-poly2#1 DNA plasmid coding for salmon pancreas disease virus proteins	For the active immunisation of Atlantic salmon to reduce impaired daily weight gain, and reduce mortality, and cardiac, pancreatic and skeletal muscle lesions caused by pancreas disease following infection with salmonid alphavirus subtype 3 (SAV3).
Liechtenstein	CLYNAV solution for injection for Atlantic salmon	EU/2/16/197/001	Elanco GmbH, Germany	Atlantic salmon	pUK-SPDV-poly2#1 DNA plasmid coding for salmon pancreas disease virus proteins	For the active immunisation of Atlantic salmon to reduce impaired daily weight gain, and reduce mortality, and cardiac, pancreatic and skeletal muscle lesions caused by pancreas disease following infection with salmonid alphavirus subtype 3 (SAV3).
Lithuania	CLYNAV solution for injection for Atlantic salmon	EU/2/16/197/001	Elanco GmbH, Germany	Atlantic salmon	pUK-SPDV-poly2#1 DNA plasmid coding for salmon pancreas disease virus proteins	For the active immunisation of Atlantic salmon to reduce impaired daily weight gain, and reduce mortality, and cardiac, pancreatic and skeletal muscle lesions caused by pancreas disease following infection with salmonid alphavirus subtype 3 (SAV3).
Luxenbourg	CLYNAV solution for injection for Atlantic salmon	EU/2/16/197/001	Elanco GmbH, Germany	Atlantic salmon	pUK-SPDV-poly2#1 DNA plasmid coding for salmon pancreas disease virus proteins	For the active immunisation of Atlantic salmon to reduce impaired daily weight gain, and reduce mortality, and cardiac, pancreatic and skeletal muscle lesions caused by pancreas disease following infection with salmonid alphavirus subtype 3 (SAV3).
Malta	CLYNAV solution for injection for Atlantic salmon	EU/2/16/197/001	Elanco GmbH, Germany	Atlantic salmon	pUK-SPDV-poly2#1 DNA plasmid coding for salmon pancreas disease virus proteins	For the active immunisation of Atlantic salmon to reduce impaired daily weight gain, and reduce mortality, and cardiac, pancreatic and skeletal muscle lesions caused by pancreas disease following infection with salmonid alphavirus subtype 3 (SAV3).
Netherlands	CLYNAV solution for injection for Atlantic salmon	EU/2/16/197/001	Elanco GmbH, Germany	Atlantic salmon	pUK-SPDV-poly2#1 DNA plasmid coding for salmon pancreas disease virus proteins	For the active immunisation of Atlantic salmon to reduce impaired daily weight gain, and reduce mortality, and cardiac, pancreatic and skeletal muscle lesions caused by pancreas disease following infection with salmonid alphavirus subtype 3 (SAV3).
Norway	CLYNAV solution for injection for Atlantic salmon	EU/2/16/197/001	Elanco GmbH, Germany	Atlantic salmon	pUK-SPDV-poly2#1 DNA plasmid coding for salmon pancreas disease virus proteins	For the active immunisation of Atlantic salmon to reduce impaired daily weight gain, and reduce mortality, and cardiac, pancreatic and skeletal muscle lesions caused by pancreas disease following infection with salmonid alphavirus subtype 3 (SAV3).
Poland	CLYNAV solution for injection for Atlantic salmon	EU/2/16/197/001	Elanco GmbH, Germany	Atlantic salmon	pUK-SPDV-poly2#1 DNA plasmid coding for salmon pancreas disease virus proteins	For the active immunisation of Atlantic salmon to reduce impaired daily weight gain, and reduce mortality, and cardiac, pancreatic and skeletal muscle lesions caused by pancreas disease following infection with salmonid alphavirus subtype 3 (SAV3).
Portugal	CLYNAV solution for injection for Atlantic salmon	EU/2/16/197/001	Elanco GmbH, Germany	Atlantic salmon	pUK-SPDV-poly2#1 DNA plasmid coding for salmon pancreas disease virus proteins	For the active immunisation of Atlantic salmon to reduce impaired daily weight gain, and reduce mortality, and cardiac, pancreatic and skeletal muscle lesions caused by pancreas disease following infection with salmonid alphavirus subtype 3 (SAV3).
Romania	CLYNAV solution for injection for Atlantic salmon	EU/2/16/197/001	Elanco GmbH, Germany	Atlantic salmon	pUK-SPDV-poly2#1 DNA plasmid coding for salmon pancreas disease virus proteins	For the active immunisation of Atlantic salmon to reduce impaired daily weight gain, and reduce mortality, and cardiac, pancreatic and skeletal muscle lesions caused by pancreas disease following infection with salmonid alphavirus subtype 3 (SAV3).
Slovakia	CLYNAV solution for injection for Atlantic salmon	EU/2/16/197/001	Elanco GmbH, Germany	Atlantic salmon	pUK-SPDV-poly2#1 DNA plasmid coding for salmon pancreas disease virus proteins	For the active immunisation of Atlantic salmon to reduce impaired daily weight gain, and reduce mortality, and cardiac, pancreatic and skeletal muscle lesions caused by pancreas disease following infection with salmonid alphavirus subtype 3 (SAV3).
Slovenia	CLYNAV solution for injection for Atlantic salmon	EU/2/16/197/001	Elanco GmbH, Germany	Atlantic salmon	pUK-SPDV-poly2#1 DNA plasmid coding for salmon pancreas disease virus proteins	For the active immunisation of Atlantic salmon to reduce impaired daily weight gain, and reduce mortality, and cardiac, pancreatic and skeletal muscle lesions caused by pancreas disease following infection with salmonid alphavirus subtype 3 (SAV3).
Spain	CLYNAV solution for injection for Atlantic salmon	EU/2/16/197/001	Elanco GmbH, Germany	Atlantic salmon	pUK-SPDV-poly2#1 DNA plasmid coding for salmon pancreas disease virus proteins	For the active immunisation of Atlantic salmon to reduce impaired daily weight gain, and reduce mortality, and cardiac, pancreatic and skeletal muscle lesions caused by pancreas disease following infection with salmonid alphavirus subtype 3 (SAV3).
Sweden	CLYNAV solution for injection for Atlantic salmon	EU/2/16/197/001	Elanco GmbH, Germany	Atlantic salmon	pUK-SPDV-poly2#1 DNA plasmid coding for salmon pancreas disease virus proteins	For the active immunisation of Atlantic salmon to reduce impaired daily weight gain, and reduce mortality, and cardiac, pancreatic and skeletal muscle lesions caused by pancreas disease following infection with salmonid alphavirus subtype 3 (SAV3).
United Kingdom	CLYNAV solution for injection for Atlantic salmon	EU/2/16/197/001	Elanco GmbH, Germany	Atlantic salmon	pUK-SPDV-poly2#1 DNA plasmid coding for salmon pancreas disease virus proteins	For the active immunisation of Atlantic salmon to reduce impaired daily weight gain, and reduce mortality, and cardiac, pancreatic and skeletal muscle lesions caused by pancreas disease following infection with salmonid alphavirus subtype 3 (SAV3).
Greece	ALPHA JECT MICRO 1 NODA	108576/01-12-17	PHARMAQ	Atlantic Salmon	Salmon pancreas disease virus	For active immunization of Atlantic salmon to reduce mortality, lesions in the heart and pancreas, and impaired growth caused by Pancreas Disease (PD).
Ireland	ALPHA JECT micro 1 PD Emulsion for Injection, Vaccine for Atlantic Salmon	10804/003/001	Pharmaq AS	Atlantic Salmon	Salmon pancreas disease virus	For active immunization of Atlantic salmon to reduce mortality, lesions in the heart and pancreas, and impaired growth caused by Pancreas Disease (PD).
Ireland	Aquavac PD Emulsion for Injection for Atlantic Salmon	10847/007/001	Intervet International BV	Atlantic Salmon	Salmon pancreas disease virus	For active immunisation of Atlantic salmon to reduce viraemia, heart lesions and mortality due to infection with SPDV (pancreas disease).
Ireland	Norvax Compact PD Emulsion for Injection	10996/213/001	Intervet Ireland Ltd	Atlantic Salmon	Salmon pancreas disease virus	For the active immunisation of Atlantic salmon to reduce heart lesions, mortality and weight loss caused by Pancreas disease.
United Kingdom	ALPHA JECT micro 1 PD Emulsion for Injection, Vaccine for Atlantic Salmon	21714/4005	Pharmaq AS	Atlantic Salmon	Salmon pancreas disease virus	For active immunization of Atlantic salmon to reduce mortality, lesions in the heart and pancreas, and impaired growth caused by Pancreas Disease (PD).
United Kingdom	Aquavac PD Emulsion for Injection for Atlantic Salmon	06376/4068	Intervet International BV	Atlantic Salmon	Salmon pancreas disease virus	For active immunisation of Atlantic salmon to reduce viraemia, heart lesions and mortality due to infection with SPDV (pancreas disease).
United Kingdom	Norvax Compact PD Emulsion for Injection	01708/4551	Intervet UK Ltd	Atlantic Salmon	Salmon pancreas disease virus	For the active immunisation of Atlantic salmon to reduce heart lesions, mortality and weight loss caused by Pancreas disease.
Ireland	AquaVac PD3 Emulsion for Injection, for Atlantic Salmon	10996/274/001	Intervet Ireland Ltd	Atlantic Salmon	Salmon pancreas disease virus, Infectious pancreatic necrosis virus, Aeromonas salmonicida subsp. salmonicida	For active immunisation of Atlantic salmon to reduce clinical signs (heart lesions and pancreas lesions), viremia, viral shedding and mortality from infection with SPDV (Pancreas disease) and to reduce mortality from infections with IPNV (Infectious pancreatic necrosis) and Aeromonas salmonicida subsp. salmonicida (furunculosis).
United Kingdom	AquaVac PD3 Emulsion for Injection, for Atlantic Salmon	01708/4610	Intervet UK Ltd	Atlantic Salmon	Salmon pancreas disease virus, Infectious pancreatic necrosis virus, Aeromonas salmonicida subsp. salmonicida	For active immunisation of Atlantic salmon to reduce clinical signs (heart lesions and pancreas lesions), viremia, viral shedding and mortality from infection with SPDV (Pancreas disease) and to reduce mortality from infections with IPNV (Infectious pancreatic necrosis) and Aeromonas salmonicida subsp. salmonicida (furunculosis).
Norway	Alpha Ject micro 1 PD	14-10332	Pharmaq AS, Overhalla	Atlantic salmon	Salmon pancreatic disease virus (SPDV), strain AL V405, inactivated	Active immunization to reduce mortality, lesions in the heart and pancreas, and to reduce growth inhibition caused by pancreatic disease (PD).
Norway	Aquavac PD vet	16-11162	Intervet International BV - 5831 AN	Atlantic salmon	Salmon pancreatic disease virus (SPDV), strain F93-125, inactivated	Active immunization to reduce viremia, heart lesions and mortality caused by SPDV (pancreatic disease) infection.
Norway	Norvax Compact PD vet	10-7431	Intervet International BV - 5831 AN	Atlantic salmon	Salmon pancreatic disease virus (SPDV), strain F93-125, inactivated	Active immunization to reduce heart lesions, mortality and weight loss caused by pancreatic disease (PD).
Spain	ICTHIOVAC-STR ESTREPTOCOCOSIS RODABALLO	1465 ESP	LABORATORIOS HIPRA, S.A.	Turbot (Scophthalmus maximus/Psetta maxima)	Streptococcus parauberis	Active immunisation of turbots to reduce mortality associated with the infection by Streptococcus parauberis. Onset of immunity: 4 weeks (water between +14 and +18ºC). Duration of immunity: 2 years in normal production conditions.
Portugal	ICTHIOVAC-STR ESTREPTOCOCOSES PREGADO	R752/05 DGV	Laboratorios Hipra, S.A/Arbuset	Turbot	Streptococcus parauberis inactivated	For active turbot immunization (scophthalmus maximus / Psetta maxima), to reduce mortality associated with Streptococcus parauberis infection.
Greece	ICTHIOVAC STR.	88496/09/08-12-10	LABORATORIOS HIPRA S.A SPAIN	Turbot	Streptococcus parauberis inactivated, and Streptococcus parauberis inactivated.	For active turbot immunization (scophthalmus maximus / Psetta maxima), to reduce mortality associated with Streptococcus parauberis infection.
Denmark	Tribrissen Forte vet	09121	Intervet International B.V		SULFADIAZIN OG TRIMETHOPRIM
Greece	TRIBRISSEN	61772/05-09-2012	INTERVET HELLAS	Salmon	SULFADIAZINE, TRIMETHADIONE	For treatment of disease in salmon caused by Vibrio anguillarum.
France	TRIBRISSEN POISSONS	FR/V/5713016 5/1992	INTERVET	Fish	Sulfadiazine, Trimethoprim	Affections caused by trimethoprim and sulfadiazine-sensitive organisms. Treatment of infections caused by Aeromonas salmonicida (furunculosis) and Vibrio angullarum (vibriosis).
Italy	NEOPRIDIMET ORALE, 600 mg/g +120 mg/g, premix for medicated feeding stuff for pigs and salmonids	103546	FATRO S.P.A.	Pigs and salmonids	Sulfadiazine; trimethoprim	Salmonids: Furuncolosis caused by Aeromonas, Vibriosis caused by Vibrio (Listonella) anguillarum, Redmouth caused by Yersinia ruckeri, infections caused by Plesiomonas shigelloides.
Slovakia	Tribrissen 40% premix na medikáciu krmiva pre ošípané a ryby	98/069/03-S	Intervet International B.V.	Pigs, fish	Sulfadiazinum Trimethoprimum	Infections caused by microorganisms sensitive to sulfadiazinum and trimetoprimum.
Germany	Borgal Lösung 24 %	6489082.00.00	Virbac	Trout fry, aquarium fish	Sulphadoxine/trimethoprim	For cattle, pig, horse, guinea pig, trout fry and aquarium fish for the early treatment of infectious diseases caused by pathogens sensitive to sulfadoxin- and trimethoprim such as: Primary and secondary infections of the respiratory tract, of the gastrointestinal tract, of the urinary and genital system, of the skin and joints. The use of the product should be based on susceptibility testing.
Ireland	Calicide Teflubenzuron 1000 g/kg Premix for Medicated Feeding Stuff	10862/001/001	Trouw Aquaculture Ltd	Atlantic Salmon	Technical Teflubenzuron	For the therapeutic use in Atlantic Salmon (Salmo salar) for the control and treatment of infestation by developing stages of the salmon louse (lice) - (Lepeophtheirus salmonis)
Norway	Ektobann vet	1997-03650	Skretting AS	Atlantic salmon	Teflubenzuron	Preadult stages of Lepeophtheirus salmonis K on Atlantic salmon. Only indicated as a part of a total treatment strategy Lepeophtheirus salmonis where other control measures are included.
United Kingdom	Calicide Teflubenzuron 1000 g/kg Premix for Medicated Feeding Stuff	01973/4002	Trouw Ltd	Atlantic Salmon	Teflubenzuron	For the therapeutic use in Atlantic Salmon (Salmo salar) for the control and treatment of infestation by developing stages of the salmon louse (lice) - (Lepeophtheirus salmonis)
Spain	ICTHIOVAC-TM TENACIBACULOSIS RODABALLO	1691 ESP	LABORATORIOS HIPRA, S.A.	Turbot (Psetta maxima)	Tenacibaculum maritimum	Prevention of Tenacibaculosis caused by Tenacibaculum maritimum in turbot. Immunity is established 28 days after vaccination, and the duration of immunity conferred is 6 months.
Iceland	Tricaine Pharmaq	IS/2/12/013/01	Pharmaq Ltd.	Aquarium fish and breeding fish, including juvenile fish	Tricaine mesylate	For use in immersion bath for sedation, immobilization and anaesthesia of fish under vaccination, transport, weighing, marking, clipping, breeding and under blood sample and surgical procedures.
Iceland	Finquel vet.	IS/2/11/010/01	Scan Aqua AS	Atlantic salmon, rainbow trout and cod	Tricaine mesylate	Sedation and anaesthesia of Atlantic salmon, rainbow trout and, tentatively with cod, under vaccination and handling (sorting, weighing and breeding).
Norway	Nytox vet	15-10769	NAQUA Ltd	Aquarium fish and breeding fish, including juvenile fish	Tricaine mesylate	For use in immersion bath for sedation, immobilization and anaesthesia of fish under vaccination, transport, weighing, marking, clipping, breeding and under blood sample and surgical procedures.
Norway	Tricaine Pharmaq	12-8906	Pharmaq Ltd.	Aquarium fish and breeding fish, including juvenile fish	Tricaine mesylate	For use in immersion bath for sedation, immobilization and anaesthesia of fish under vaccination, transport, weighing, marking, clipping, breeding and under blood sample and surgical procedures.
Norway	Finquel vet	02-1257	Scan Aqua AS	Atlantic salmon, rainbow trout and cod	Tricaine mesylate	Sedation and anaesthesia of Atlantic salmon, rainbow trout and, tentatively with cod, under vaccination and handling (sorting, weighing and breeding).
Greece	TRICAINE	47772/17/01-06-18	PHARMAQ LIMITED, UNITED KINGDOM	Fish	TRICAINE METHANESULFONATE	For use in an immersion bath for sedation, immobilisation and anaesthesia of fish for: vaccination, transportation, weighing, tagging, clipping, and stripping of breed stock, blood-sampling and surgical procedures.
Ireland	Tricaine Pharmaq 1000 mg/g Powder for Solution for Fish Treatment	10797/002/001	Pharmaq Ltd	Fish	Tricaine methanesulfonate	For use in an immersion bath for sedation, immobilisation and anaesthesia of fish for: vaccination, transportation, weighing, tagging, clipping, stripping of breed stock, blood-sampling and surgical procedures.
Italy	Tricaine Pharmaq, 1000 mg/g powder for solution for fish treatment	104497	PHARMAQ LTD	Ornamental fish, or their development stages, and Breeding and juvenile stages of fish	Tricaine methanesulfonate	For use in an immersion bath for sedation, immobilisation and anaesthesia of fish for: vaccination, transportation, weighing, tagging, clipping, stripping of breed stock, blood-sampling and surgical procedures.
United Kingdom	Nytox 1000 mg/g Powder for Solution for Fish Treatment	49507/4000	NAQUA Ltd	Fish/Ornamental Fish	Tricaine methanesulfonate	For use in an immersion bath for sedation, immobilisation and anaesthesia of fish for: vaccination, transportation, weighing, tagging, clipping, stripping of breed stock, blood-sampling and surgical procedures.
United Kingdom	Tricaine Pharmaq 1000 mg/g Powder for Solution for Fish Treatment	11003/4014	Pharmaq Ltd	Fish	Tricaine methanesulfonate	For use in an immersion bath for sedation, immobilisation and anaesthesia of fish for: vaccination, transportation, weighing, tagging, clipping, stripping of breed stock, blood-sampling and surgical procedures.
Italy	DOXATRIM 15 P.M. 25 mg/g + 125 mg/g premix for medicated feeding stuff for pigs chickens turkeys and fish	102868	DOX-AL ITALIA S.P.A.	Pigs, turkeys, chickens and fish	Trimethoprim; Sulfadiazine;	Fish: infections caused by Aeromonas spp, Vibrio spp. (vibriosis), Yersinia spp.
Italy	Aquavac Vibrio vab, Immunisationsolution for dip for salmonids, eels, sea bass, sea bream and turbot	102620	MSD ANIMAL HEALTH S.R.L.	Salmonids, Eels, sea bass, sea bream and turbot	V. anguillarum (78-SKID) inactivated ? 60% RPS*, V. anguillarum (MSC 275) inactivated ≥ 60% RPS*	Vaccination of fish against vibrosis, belonging to the following species: Salmonids, Eels (Anguilla anguilla), sea bass (Dicentrarchus labrax), sea bream (Sparus aurata), turbot (Scophtalmus maximus)
Denmark	AquaVac Vibrio Vet.	39160	Intervet International B.V.	Rainbow trout	VIBRIO VACCINE
Finnland	Aquavac Relera vet konsentraatti kasto-suspensiota varten	24526	Intervet International B.V.	Rainbow trout	Yersinia ruckeri	Active immunization against Enteric Redmouth disease (ERM) to reduce mortality caused by Hagerman type 1 and EX5 biotype strains of Yersinia ruckeri.
France	AQUAVAC-ERM	FR/V/2596152 8/2005	INTERVET	Oxolinic acid	Yersinia ruckeri	In Rainbow Trout of 2 grams weight or over: Active immunization against Enteric Redmouth disease (ERM) to reduce mortality caused by the Hagerman Type I strain of Yersinia ruckeri.
France	AQUAVAC ERM ORAL	FR/V/1295008 1/2006	INTERVET	Rainbow trout (Oncorhynchus mykiss)	Yersinia ruckeri	In Rainbow Trout of 26 grams weight or over: Active immunization against Enteric Redmouth disease (ERM) to reduce mortality caused by the Hagerman Type I strain of Yersinia ruckeri.
France	AQUAVAC RELERA	FR/V/5848777 8/2009	INTERVET INTERNATIONAL	Rainbow trout (Oncorhynchus mykiss)	Yersinia ruckeri	Active immunization against Enteric Redmouth disease (ERM) to reduce mortality caused by Hagerman type 1 and EX5 biotype strains of Yersinia ruckeri.
Greece	AQUAVAC ERM.	36524/19-05-11	INTERVET HELLAS	Rainbow Trout (Oncorhynchus mykiss)	Yersinia ruckeri	In Rainbow Trout of 2 grams weight or over: Active immunization against Enteric Redmouth disease (ERM) to reduce mortality caused by the Hagerman Type I strain of Yersinia ruckeri.
Greece	AQUAVAC ERM. ORAL	14042/29-02-12	INTERVET HELLAS	Rainbow Trout (Oncorhynchus mykiss)	Yersinia ruckeri	Inactivated, immersion vaccine against Enteric Redmouth Disease caused by Yersinia ruckeri (Hagerman strain) in rainbow trout (Oncorhynchus mykiss).
Ireland	AquaVac ERM Concentrate for Dip Suspension for Rainbow Trout	10996/214/001	Intervet Ireland Ltd	Rainbow Trout	Yersinia ruckeri	In Rainbow Trout of 2 grams weight or over: Active immunization against Enteric Redmouth disease (ERM) to reduce mortality caused by the Hagerman Type I strain of Yersinia ruckeri. 336 degree days are required for the development of full immunity (28 days at a water temperature of 12°C). The time for development of protective immunity will depend on water temperature.
Ireland	AquaVac ERM Oral, Oral Emulsion for Rainbow Trout	10996/218/001	Intervet Ireland Ltd	Rainbow Trout	Yersinia ruckeri	Active immunization of rainbow trout, 26 g and above against Enteric Redmouth disease (ERM) to reduce mortality caused by the Hagerman Type I strain (serotype 01) of Yersinia ruckeri. The vaccine is indicated for use in fish that have been vaccinated by immersion with AquaVac ERM within the previous 4 to 6 months.
Spain	AquaVac ERM Oral Emulsión oral para trucha arco iris	1688 ESP	MERCK SHARP & DOHME ANIMAL HEALTH, S.L.	Rainbow trout (Oncorhynchus mykiss)	Yersinia ruckeri	Active immunization of rainbow trout, 26 g and above against Enteric Redmouth disease (ERM) to reduce mortality caused by the Hagerman Type I strain (serotype 01) of Yersinia ruckeri. The vaccine is indicated for use in fish that have been vaccinated by immersion with AquaVac ERM within the previous 4 to 6 months. The time to achieve full effect of the vaccination will depend on water temperature…
Spain	YERSYVAC Concentrado para suspensión para baño	2949 ESP	LABORATORIOS SYVA, S.A.U.	Rainbow Trout	Yersinia Ruckeri	Active immunization against Enteric Redmouth disease (ERM) due to Yersinia Ruckeri, to reduce mortality, clinical signs and/or lesions of Salmonid Yersiniosis.
United Kingdom	AquaVac ERM Concentrate for Dip Suspension for Rainbow Trout	01708/4564	Intervet UK Ltd	Rainbow Trout	Yersinia ruckeri	In Rainbow Trout of 2 grams weight or over: Active immunization against Enteric Redmouth disease (ERM) to reduce mortality caused by the Hagerman Type I strain of Yersinia ruckeri. 336 degree days are required for the development of full immunity (28 days at a water temperature of 12°C). The time for development of protective immunity will depend on water temperature.
United Kingdom	AquaVac ERM Oral, Oral Emulsion for Rainbow Trout	01708/4571	Intervet UK Ltd	Rainbow Trout	Yersinia ruckeri	Active immunization of rainbow trout, 26 g and above against Enteric Redmouth disease (ERM) to reduce mortality caused by the Hagerman Type I strain (serotype 01) of Yersinia ruckeri. The vaccine is indicated for use in fish that have been vaccinated by immersion with AquaVac ERM within the previous 4 to 6 months.
United Kingdom	AquaVac Relera Concentrate for Dip Suspension or Suspension for Injection for Rainbow Trout	06376/4061	Intervet International BV	Rainbow Trout	Yersinia ruckeri	Active immunization against Enteric Redmouth disease (ERM) to reduce mortality caused by Hagerman type 1 and EX5 biotype strains of Yersinia ruckeri.
Spain	AQUAVAC RELERA Concentrado para suspensión para baño o suspensión inyectable para trucha arco iris	2054 ESP	MERCK SHARP & DOHME ANIMAL HEALTH, S.L.	Rainbow Trout	Yersinia Ruckeri	Active immunization against Enteric Redmouth disease (ERM) to reduce mortality caused by Hagerman type 1 and EX5 biotype strains of Yersinia ruckeri.
Slovakia	AquaVacTM ERM oral	97/022/MR/06-S	Intervet International B.V.	Rainbow trout	Yersinia ruckeri (Hagerman type 1 strain).	Active immunization of rainbow trout, 26 g and above against Enteric Redmouth disease (ERM) to reduce mortality caused by the Hagerman Type I strain (serotype 01) of Yersinia ruckeri. The vaccine is indicated for use in fish that have been vaccinated by immersion with AquaVac ERM within the previous 4 to 6 months.
Italy	AquaVac ERM orale Oral emulsion for rainbow trouts	103887	MSD ANIMAL HEALTH S.R.L.	Rainbow trout (Oncorhynchus mykiss)	Yersinia ruckeri inactivated cells (Hagerman type 1 strain).	Active immunization of rainbow trout, 26 g and above against Enteric Redmouth disease (ERM) to reduce mortality caused by the Hagerman Type I strain (serotype 01) of Yersinia ruckeri. The vaccine is indicated for use in fish that have been vaccinated by immersion with AquaVac ERM within the previous 4 to 6 months.
Slovakia	AquaVac ERM sup.	97/044/MR/05-S	Intervet International B.V.	Rainbow trout	Yersinia ruckeri inactivated cells (Hagerman type 1 strain).	In Rainbow Trout of 2 grams weight or over: Active immunization against Enteric Redmouth disease (ERM) to reduce mortality caused by the Hagerman Type I strain of Yersinia ruckeri. 336 degree days are required for the development of full immunity (28 days at a water temperature of 12°C). The time for development of protective immunity will depend on water temperature.
Italy	AquaVac ERM Concentrate for Dip Suspension for Rainbow Trout	103755	MSD ANIMAL HEALTH S.R.L.	Rainbow trout (Oncorhynchus mykiss)	Yersinia ruckeri inactivated cells (Hagerman type I strain)	In Rainbow Trout of 2 grams weight or over: Active immunization against Enteric Redmouth disease (ERM) to reduce mortality caused by the Hagerman Type I strain of Yersinia ruckeri. 336 degree days are required for the development of full immunity (28 days at a water temperature of 12°C). The time for development of protective immunity will depend on water temperature.
Italy	AquaVac Relera Concentrate for Dip Suspension or Suspension for Injection for Rainbow Trout	104045	MSD ANIMAL HEALTH S.R.L.	Rainbow trout (Oncorhynchus mykiss)	Yersinia ruckeri inactivated cells (strain Hagerman type 1), Yersinia ruckeri, inactiveted cells (EX5 biotype strain)	Active immunization against Enteric Redmouth disease (ERM) to reduce mortality caused by Hagerman type 1 and EX5 biotype strains of Yersinia ruckeri
Slovakia	AquaVac Relera koncentrát na suspenziu pre namáčanie alebo suspenziu na injekčné použitie pre pstruha dúhového	97/047/DC/09-S	Intervet International B.V.	Rainbow trout	Yersinia ruckeri inactivated cells (strain Hagerman type 1), Yersinia ruckeri, inactiveted cells (EX5 biotype strain)	Active immunization against Enteric Redmouth disease (ERM) to reduce mortality caused by Hagerman type 1 and EX5 biotype strains of Yersinia ruckeri.
Norway	Alpha Dip ERM Salar	14-10238	Pharmaq AS, Overhalla	Atlantic salmon	Yersinia ruckeri, inactivated, serotype O1, biotype 1	Active immunization to reduce clinical symptoms and mortality caused by infections by Yersinia ruckeri (yersiniosis) serotype O1, biotype 1.
Denmark	AquaVac ERM vet	37852	Intervet International B.V.	Rainbow trout	YERSINIA VACCINE
Denmark	Aquavac Relera vet.	42645	Intervet International B.V.	Rainbow trout	YERSINIA VACCINE
